# Supplementary material for: Genetic mapping of adult-plant resistance genes to powdery mildew in triticale
Source: J Appl Genet. 2021 Sep 24;63(1):73–86. doi: 10.1007/s13353-021-00664-x (PMC8755695; doi:10.1007/s13353-021-00664-x)
Supplement: Supplementary file 4 — Supplementary file4 (XLSX 208 KB) [file 13353_2021_664_MOESM4_ESM.xlsx]

## Sheet: Table S1
Table S1. Genetic map of 'Grenado' x 'Zorro' integrating DArT and DArTseq markers. Markers were mapped physically to Lo7_v2 contigs and CS reference genome.
Lp	Genome	Chromosome	cM (Kosambi)	Marker type	Marker sequence	Marker name	Contig name	Contig number	E-score	Chromosome	Position
1	A	1A	0	eSNP	TGCAGATAACCAAAAGGATGAGCTTTTTATTCTGCTTCCTCACTCCCCTGATGCCGAGATCGGAAGAGC	4217585			9e-20	1B	5.15713
2	A	1A	0.27	eSNP	TGCAGCTTTTGCGGAATTCAAAGCCGAGATTGGAAGAGCGGTTCAGCAGGAATGCCGAGACCGATCTCG	4363153
3	A	1A	0.592	DArT		wPt-6280
4	A	1A	8.994	eSNP	TGCAGCTCCATGCGATGGGGTGCCGTGCTTGAACGCTTTGTTGTGCTTCCACCATGTAGTTTCTCCGAG	4350473			2e-25	1A	4.65628
5	A	1A	11.149	eSNP	TGCAGTGTACATCTCGGCCAACCTGAAAGTCATTGAGACTTTTGTTATCACTAGGTTTTACCGAGATCG	3619091			6e-25	1A	4.54703
6	A	1A	11.149	eSNP	TGCAGGCTGATTATTTTGCTAGCGATGGATGGCCGAGATCGGAAGAACGGTTCAGCAGGAATGCCGAGA	4364721			2e-08	1A	4.639
7	A	1A	18.237	eSNP	TGCAGGCGAGGGGGCAGCTCCGTCCACCTCCGAGTTCGGAAGAGCGGTTCAGCAGGAATGCCGAGACCG	4348221			1e-06	1A	7.77825
8	A	1A	19.911	SNP	TGCAGGGCTCGTGATTGGGCCAGACCCAGAGCGCCTCGCGCCTTTGCCACGAGCCGGCGTACCAATGTT	4367725			8e-27	1A	7.21401
9	A	1A	19.911	eSNP	TGCAGAAGGTACTGGCAAGAAGCTGCGATCCAGATCCATATGTATGACACCGAGATCGGAAGAGCGGTT	4365985			1e-17	1A	7.65883
10	A	1A	27.692	DArT		wPt-3870
11	A	1A	30.146	DArT		wPt-5876
12	A	1A	31.91	DArT		wPt-9752
13	A	1A	34.2	DArT		wPt-7326
14	A	1A	41.913	SNP	TGCAGCCAAGGGGTGCATTCAGCCTGCACAGTGCGCCGCTGGTACGGCAAGTGGAGGCGCCCAAAAGCA	3046109			3e-25	1A	20.8867
15	A	1A	43.101	eSNP	TGCAGAGGCAATGTCTCGTCTCGTATCAGAAGAAGTAAAGAATGTTTTGCAGGGACCGAGATCGGAAGA	4366183			2e-16	1A	21.539
16	A	1A	45.837	eSNP	TGCAGCCTAGGGGTTAGCAGCTGCGACCGAGATCCGAAGAGCGGTTCAGCAGGAATGCCGAGACCGATC	4352097
17	A	1A	49.416	SNP	TGCAGGAGGAGTGAACCGTCCAGGTCAGGCCCGTGCTGGCCACGAACGAGCTCGGCTGCTCACTTCACG	4209919			8e-27	1A	24.3948
18	A	1A	50.106	SNP	TGCAGTTTGTTAGTGCATGCAGCAGGGGCCGTTGGAGGCAGCCGCGTCGTGCGTATAGCAGTGCGTCGT	3620723			2e-26	1A	27.3275
19	A	1A	51.488	eSNP	TGCAGAAAGGAAAGAGCGAAAGAAAACCCAGGAGAGTATCGCCGAGATCGGAAGAGCGGTTCAGCAGGA	4202146			3e-13	1A	27.2623
20	A	1A	53.121	eSNP	TGCAGCCGCGTCGTTCGCCTCCCGTCGTCGCGCCCTTCACCGCCTCCTCGCGCCGCCGAGATCGGAAGA	4357468			1e-18	1A	27.2473
21	A	1A	53.671	eSNP	TGCAGCTGAAAGAGTGTGTGTCGATCGTCCGAGATCGGAAAAGCGGTTCAGCAGGAATGCCGAGACCGA	4371510
22	A	1A	54.2	eSNP	TGCAGGTGCCAATGGATGCATCTCAAATTCTCAATATCGATGGCCTTTGGCCGAGATCGGAAGAGCGGT	3046703			2e-05	1A	97.1608
23	A	1A	54.2	eSNP	TGCAGGCCATCCTCGATTCCCTCTAGTCAACGCGCAGCCGAGATCGGAAGAGCGGTTCAGCAGGAATGC	3611451			2e-09	1A	30.115
24	A	1A	54.2	SNP	TGCAGGGCATGTGCAGCAGCGCGGAGGAAGTTGCGACGGCGGAGGGTCGGAGGAGAGGACTGCGGGCCA	4367875			3e-25	1A	30.0154
25	A	1A	64.836	DArT		wPt-4886
26	A	1A	66.612	DArT		wPt-5941
27	A	1A	66.612	eSNP	TGCAGTAAATCGAATCTGACTTGAAGTTTGTCCCGAGATCGGAAGAGTGGTTCAGCAGGAATGCCGAGA	4344969			4e-08	1A	438.689
28	A	1A	66.612	DArT		wPt-9429
29	A	1A	79.681	eSNP	TGCAGGGATGGTCCATCTGGAAACCGAGATCCGAAGAGCGGTTCAGCAGGAATGCCGAGACCGATCTCG	4360172
30	A	1A	81.64	eSNP	TGCAGCACTGCTTTTGCCTTTGGCCATGGGCAGCACTACACTAGGAACGGCAAAGATATCACGGTGTCC	4346706			2e-21	1A	28.9279
31	A	1A	87.789	DArT		wPt-3698
32	A	1A	105.52	eSNP	TGCAGCGGCTTGACGTGCAGCAAGGCGGCAGCTTGTAGCACACTCTGGTGGCTCAAGGCTGGAACGGGA	4341108			4e-28	1A	300.522
33	A	1A	106.813	eSNP	TGCAGAAATAACAAATCGAACTAGCCGAGATAGGAAGAGCGGTTCAGCAGGAATGCCGAGACCGATCTC	4361766			0.0005	1A	321.291
34	A	1A	108.114	eSNP	TGCAGGCACACGACGACGGAAGAGCGGGTGAGCACGGGGAAGGAGAAACGGAAAGAGATGACCGAGAAG	4205784			3e-25	1A	363.486
35	A	1A	108.74	eSNP	TGCAGTTGGCAATGGCCGCAAGTGATATATGTCGACGATCATCACCAACAACCATCAATCAGCCGAGAT	4214888			2e-24	1A	399.486
36	A	1A	110.037	eSNP	TGCAGCGTGCACTGTCTCCAATCAATTATGTGCTAGTACAAAGCTCCAAACCGAGATCGGAAGAGCGGT	4344645			6e-19	1A	462.8
37	A	1A	110.037	eSNP	TGCAGTTTGCCATGGTGGCGTACGCTGGTGGGGCTCGGCACGACATCAGGCCGAGATCGGAAGAGCGGT	4356907			2e-19	1A	449.787
38	A	1A	114.058	eSNP	TGCAGGAGAGCCCGACCCACAAAAATTACACCAACATCCATGGAGTCCGAGATCGGAAGAGCGGTTCAG	3622108			6e-16	1A	449.175
39	A	1A	126.226	DArT		wPt-4765
40	A	1A	134.216	eSNP	TGCAGTGGAGTAGCAGGAGGTTCATCCAGCCACACACAAACACTTTGCGCGGAGCTGGGTGGGTGTCAC	4349695			5e-26	1A	487.47
41	A	1A	136.461	eSNP	TGCAGGAGCCCAATCTTTCCTGTCGCACTTCCATGAAGACCCCTGCCGTTGTCCTCACCGAGATCGGAA	4219684			6e-22	1A	485.221
42	A	1A	141.784	eSNP	TGCAGCCATGGCATTTCTGGCCGTGATCGGAAGAGCGGTTCAGCAGGAATGCCGAGACCGATCTCGTAT	4344685			0.074	1A	516.08
43	A	1A	144.581	eSNP	TGCAGGCAAGTAGTGGTTGTGGCACGATGGCAAGCAAGTCCAGCGCCGAGATCGGAAGAGCGGTTCAGC	4362015			2e-15	1A	507.937
44	A	1A	145.239	eSNP	TGCAGCAGATGTCGGTCTTGCACCATGTTCCTGCACGAAAGACATAGTCTTCCTCATCCACTTCTCAGC	4366044			8e-27	1A	516.151
45	A	1A	146.455	eSNP	TGCAGAAAGAGAAGACATAAGAGACAAAGGCGAGAGGAGAAAGATTTTCCCTTAAATAGAGGAAGGAGG	4371347			8e-27	2D	621.698
46	A	1A	150.793	eSNP	TGCAGCTTCCTCTCCACCTTCCCGCCGAGATTGGAAGAGCGGTTCAGCAGGAATGCCGAGACCGATCTC	4354569
47	A	1A	150.793	eSNP	TGCAGATAATAAGCAAGGAAAATCAAAGGGAGCCGAGATCGCAAGAGCGGTTCAGCAGGAATGCCGAGA	4357734			2e-08	1A	530.2
48	A	1A	157.801	SNP	TGCAGAGAGTTAAGAGCATTTCATTAGGCAACGTATGTTCTTGGGTTGATCTTCTCCGATAAATTTGTG	3042262			8e-27	1A	531.878
49	A	1A	158.671	SNP	TGCAGATGGAGCCTCTCATTATAAATCTTATGACAGGCATACATGGGGGGGTTTGTCAGTCTGAATTTC	4367337			8e-27	1A	531.876
50	A	1A	159.341	eSNP	TGCAGCGACTGTTCGGGATGAGCACGGGCACGACAGCCTTGTCCCCGAGATCGGAAGAGCGGTTCAGCA	3610568			3e-16	1A	532.447
51	A	1A	161.1	eSNP	TGCAGAAAAACAACAGCATCCAGCAAGTACACCGAGATAGGAAGAGCGGTTCAGCAGGAATGCCGAGAC	4341156			8e-08	1A	532.211
52	A	1A	162.071	eSNP	TGCAGACTCATCTGGATAACGCTTGCAGCCTGAAGTGGAAAATGCCATCAAGAGCTTAGGGTGTGTTTG	3623651			8e-27	1A	532.67
53	A	1A	162.869	SNP	TGCAGCCGCCTTTGCCTTGTTGGTGTGCTTCCTGCCGAGATCGGAAGAGCGGTTCAGCAGGAATGCCGA	4220650			8e-08	1A	533.67
54	A	1A	162.869	eSNP	TGCAGCAAATTTCAATAACTTGTCTTAAACCCTCATTTAAATAATGGTACCGAGATCGGAAGAGCGGTT	4340989			2e-08	1A	533.902
55	A	1A	163.984	SNP	TGCAGCTGAACCAGCAGTTTCTCTTGAAGGGTTGGCATGCCGAAAAGATGAAAAAGATTAATAGAAAAA	3043647			4e-28	1A	537.818
56	A	1A	169.745	eSNP	TGCAGATCCGCCTCGCTAACTCCCTTCGACCCAATCCTCCGAGATCGGAAGAGCGGTTCAGCAGGAATG	3605930			1e-11	1A	548.315
57	A	1A	170.876	eSNP	TGCAGACCGAGCAGGCTTGGGCCTTGCAAGTATGGTAAATTGGTAATGTGCCGAGATCGGAAGAGCGGT	3622631			4e-18	1A	550.949
58	A	1A	171.043	eSNP	TGCAGGTCAGCATAGCAATCTTGATGCGGAGACCAAGGGCAACAGATGTGCCAGTAGATACCGAGATCG	3621361			2e-18	1A	550.792
59	A	1A	171.373	eSNP	TGCAGGTCGTGGTCCGCGTTGGGGGGCAGACCCGAGATAGGAAGAGCGGTTCAGCAGGAATGCCGAGAC	4352255			1e-09	1A	556.824
60	A	1A	190.515	DArT		wPt-4658
61	A	1A	199.965	eSNP	TGCAGGAAAGAGTTTCAGTTACTTGCTCCGAGATTGGAAGAGCGGTTCAGCAGGAATGCCGAGACCGAT	4341431			5e-07	1A	556.138
62	A	1A	199.985	SNP	TGCAGCCGAGGAGTCGAATTTAGTGGGCTGTTCGAGCCGCACCACTCATTCCGAGATCGGAAGAGCGGT	3623600			2e-16	1A	558.317
63	A	1A	200.427	eSNP	TGCAGCAACCATAATTATTGTAGCTAAGAATGTTAGCCCGAGATCGGAAGAGCGGTTCAGCAGGAATGC	3605632			5e-10	1A	548.972
64	A	1A	200.869	SNP	TGCAGCTGGTAGCCAGTCGATCAGCTGTATTTATGCCCAGCAGCGTGTACTGATCTAGCCGTCCGAGAT	3046723			5e-26	1A	547.323
65	A	1A	201.299	SNP	TGCAGACCTGCATCGCATGCTACCTCGAGCTGAACGGATGGCTGCGGGCCGAGACGCCAGTGACACAAA	3608383			1e-25	2A	660.839
66	A	1A	202.689	SNP	TGCAGTCCAATCATGCACATATCCAGGTACTGAAGTATGAACTACCTGGGGATGCTTTTAGCGGTTCCC	3042870			4e-28	1A	546.032
67	A	1A	208.102	DArT		wPt-7784
68	A	1A	220.265	SNP	TGCAGGTTACCTTTGAGAGCATTATCATCCGAAAAAGTCTTTTACGTTCGCGTTCCATGCACAGCGCCA	3041631			4e-28	1A	540.665
69	A	1A	220.293	SNP	TGCAGATTCATCAGGCTACTAACCAGCAGAACGTAAATCCATAACACTAGCAGTCCAGTAATAACAGCG	3044319			4e-24	1B	621.267
70	A	1A	220.843	eSNP	TGCAGGGGACAAAGCGCCTCTGTGTTGCCGAGATCGAAAGAGCGGTTCAGCAGGAATGCCGAGACCGAT	4345822			0.0005	1A	547.6
71	A	1A	221.444	eSNP	TGCAGTGCCCTGACGTAGTCGGTGTCGGGGTCGGGCCTCTCCGAGATCGGAAGAGCGGTTCAGCAGGAA	4365518			2e-12	1A	549.359
72	A	1A	223.155	eSNP	TGCAGATACAGCCTACAAGACTCCGAAGGTACGCAAGCTATCCGAGATCGGAAGAGCGGTTCAGCAGGA	4371918			3e-13	1A	558.48
73	A	1A	227.735	SNP	TGCAGAAGAGGTTGGTGCAGCGGTGTACCAAGGTTGACGGATACCGAGATCGGAAGAGCGGTTCAGCAG	4211502			2e-14	2B	583.107
74	A	1A	227.735	eSNP	TGCAGCATGGAGTGTGCTTGAAGGTGAGATGCACGGGCACATGACGACCTCGCCGAGATCGGAAGAGCG	4347107			4e-11	7B	613.872
75	A	1A	229.271	eSNP	TGCAGTGGCTACTAATCCGCGGCTGGTACTGAATTTGCTGGATCAGATCCATCTCCGAGATGGGAAGAG	4346012			1e-20	1A	569.846
76	A	1A	234.297	SNP	TGCAGATTTCTGCAACCGCTTTACGGTTCTTGGTTCCGTGGAAGGGGTGAGAATCCGAGATCGGAAGAG	3617773			1e-18	1A	580.421
77	A	1A	235.131	eSNP	TGCAGCACACGGCAAAGGCCGAGATCCGAAGAGCGGTTCAGCAGGAATGCCGAGACCGATCTCGTATGC	4371456
78	A	1A	235.131	SNP	TGCAGTAGCTAGCGACGTGGTTCACTCGCTGGAGGTCATGTGTTCGATCCCTCCGAGATCGGAAGAGCG	3618259			1e-20	1A	590.241
79	A	1A	246.555	SNP	TGCAGACTACATCCACGCGATCCCGCAAGCGGCCACAGATAGAAGTAGTGGGCCGAGATCGGAAGAGCG	3048055			1e-17	1A	571.954
80	A	1A	249.51	eSNP	TGCAGCAGGTGGGCTAGGGACACCGCCGAGATCCGAAGAGCGGTTCAGCAGGAATGCCGAGACCGATCT	4354889
81	A	2A	0	eSNP	TGCAGTGTTGCATGAGGCAGCAAAGTCGTGTGATGTGACAAGCGCATGGACCGCAAAGTGAACCGAGAT	3610259			3e-19	3A	714.489
82	A	2A	1.996	eSNP	TGCAGCTTCGCACTGCCGTCGGCATCTCGCTGTGCTCACCGCATCGCACGGCAGTTCGGCATATCTCCT	3619441			2e-22	6A	4.66612
83	A	2A	4.929	eSNP	TGCAGCAGTTCACAGTCCACAGCTCCTTGATCCACAGCACAAGTCCACAGTCCGAGATCGGAAGAGCGG	3612539			1e-18	2A	5.03353
84	A	2A	14.333	DArT		wPt-3949
85	A	2A	18.009	DArT		wPt-1722
86	A	2A	19.383	DArT		wPt-6245
87	A	2A	26.35	eSNP	TGCAGAAAACCCCACAGCCACTTGAGCCGAGATAGGAAGAGCGGTTCAGCAGGAATGCCGAGACCGATC	4352566
88	A	2A	27.466	eSNP	TGCAGGACTAGTTCGCCATCATTGTACCAGTCTTGATACTCAGTATAAAATTGCCGAGATCGGAAGAGC	3605356			9e-20	2A	10.3831
89	A	2A	28.593	eSNP	TGCAGTTGCAGGTGAACTTATGAGCCGAGATCAGAAGAGCGGTTCAGCAGGAATGCCGAGACCGATCTC	4363186
90	A	2A	30.827	eSNP	TGCAGGCGCTTGACAAGATCCGCTTCGAGAGCCTCACGGACAAGAGCAAGCTGGACGCGCAGCCGAGAT	4358809			6e-22	2B	23.5829
91	A	2A	52.067	eSNP	TGCAGAGGCTACGTCCCAAGAGCACACCGAGATGGAAGACGAAAAGCGTTGGGGAAGATGGACAGCTAA	4352192			4e-24	2A	53.1593
92	A	2A	52.067	SNP	TGCAGGCGTACTGGTGGGCGCTGCGCGCGTTGCGGTCGAGGAAGCCGAGCGCGTGGCCGAGATCGGAAG	4207260			2e-21	2A	52.6647
93	A	2A	53.949	eSNP	TGCAGCGGGGATCTTGTCTGTCGGCCGAGATCGGATGAGCGGTTCAGCAGGAATGCCGAGACCGATCTC	4361783
94	A	2A	55.234	eSNP	TGCAGAAACACCACTTTAATCCATTGAAAGGCAAAACTAGCGAATTATCTGAGCGCAGAACGGCAGAAG	4362400			8e-27	2A	54.0009
95	A	2A	56.822	eSNP	TGCAGAAAATTCCAACGACAGTGCGCCGTGATCGGAAGAGCGGTTCAGCAGGAATGCCGAGACCGATCT	4346157			0.0001	2A	60.9865
96	A	2A	65.187	eSNP	TGCAGGTGTTGCCGTTACTATATAAGTGCTGTGAATCACCGAGATCGGAAGAGCGGTTCAGCAGGAATG	4359267
97	A	2A	65.825	eSNP	TGCAGGCCGCAACCATGGAAAACCCCCAAATCGATCGGGCACCAGTCGAGATGGCCAAGGTTGCACCAC	4215000			3e-19	2D	534.446
98	A	2A	71.45	SNP	TGCAGCCGCCGCCCCCTCCCCAAAAAAACCACGCGCCCAGCGTCCCGCGCCCACACGCACAGGGCGGCT	4212546			8e-27	2A	690.33
99	A	2A	74.239	SNP	TGCAGGGCTAATCAGTACTATTACAGGACTAAGATCAAGCTTAAACCTAAGCGGCATTGCTGTGCGGGC	3041447			3e-25	2A	699.912
100	A	2A	74.801	eSNP	TGCAGTAGAAGAGGACAGGAACACTACTACCGAGATAGGAAGAGCGGTTCAGCAGGAATGCCGAGACCG	4347617			4e-05	2A	709.742
101	A	2A	75.059	DArT		wPt-3244
102	A	2A	75.349	eSNP	TGCAGCAGCGTAGGTAAAGCTGAGGTCCTCACGCCGAAATCGGAAGAGCGGTTCAGCAGGAATGCCGAG	4357381
103	A	2A	90.831	eSNP	TGCAGCCACGAACGCAGGATGCAGCTAGCTGGCCTCTGCAATCACGGTTTGCGTAGCGAGAAAGGTTCC	4373061			8e-27	2A	758.101
104	A	2A	90.831	eSNP	TGCAGTAAATGTTTGTTGTTGTTTATTGAACAGCACTTGAGCTAAAAGTAGCCCCGAGATCGGAAGAGC	3613912			9e-20	2A	758.418
105	A	2A	93.413	SNP	TGCAGGCTTACAAGCGCCGCCTCGACGCCGCGGAGATGGTCGACCCAGCGAAGCGCCGAGATCGGAAGA	3624556			7e-21	2A	743.266
106	A	2A	94.027	SNP	TGCAGTAGGAGTACATGTCCGTAGCTTATATAGCTATTCAAGAACCAACCAATTCGTCGCACTAGTTTT	3041393			8e-27	2A	737.339
107	A	2A	108.012	eSNP	TGCAGTGAGTGAGCGAGTCAGTGAACAGATCATGCATGCGCGCCCTGCTCGCTGGTGCGCCAGCCCGAG	4220192			1e-23	2D	607.276
108	A	2A	108.554	eSNP	TGCAGGAACTGTAGGTAGGAATCGCCGCTGCATGCTACAGGGTATGTAGGGAGGTGAAGGGAGAAGTAC	4213005			8e-27	2D	602.771
109	A	2A	112.752	eSNP	TGCAGACACCCGTCAGACCCGCCGCACCGCAGGGCCTCCTGCCGAGCTCCAACCGTCGCTCCCCACCTC	4363940			8e-27	Unknown	215.032
110	A	2A	112.752	eSNP	TGCAGTTCCTTGTCGGCGAGGTGTTGATGGTGTGGCCGAGATCGGAAGAGCGGTTCAGCAGGAATGCCG	4364685			2e-08	1B	121.842
111	A	2A	114.838	eSNP	TGCAGTGCTTACCACGTTCAGGCCATGACAAGGCTTGGAGCAAACCACCTTAGTCTCCAAACATGCACC	4217170			8e-27	2A	734.759
112	A	2A	123.386	eSNP	TGCAGCCAGCGCCTCCACCGTTGCTGCCCCGCGTCCTTAAGCTCCAGCACCGTGCCTCTGCTCCGCCTC	3624465			8e-27	2A	691.906
113	A	2A	123.94	eSNP	TGCAGGAGAGCGCACGGAGACGCCGAGATCGAAAGAGCGGTTCAGCAGGAATGCCGAGACCGATCTCGT	4360310			0.006	2A	691.906
114	A	2A	124.489	SNP	TGCAGATCTGTTCTGCCAGTTTCCCCCTTTGTGTGTTCACGATTCGGTTCCACGAGCGTCTGATTCGTG	3616619			8e-27	2A	691.48
115	A	2A	125.52	SNP	TGCAGGAACTGGGTCGCCGTGGGCACGCTAGGGGCCGCGACGGCGACGCCATTGTTGTTGTTAATGCTG	4218577			8e-27	2A	690.748
116	A	2A	129.969	eSNP	TGCAGCGGTAACAGCTAAAACATATGCTCGTGAGGGTCCGAGATCGGAAGAGCGGTTCAGCAGGAATGC	3606455			3e-06	7D	632.848
117	A	2A	131.545	eSNP	TGCAGTGTGCAGAGGAGGGGAGAGGAGGAGGTGTGCAGAGTGGAGATGTGGTTTGCCGAGATCGGAAGA	4361663			3e-19	2A	646.871
118	A	2A	132.083	eSNP	TGCAGCGGAGACGAACTCAGTTTCCTCTTTGTTTCTTTCTTTCCAACAAGAGGACGGAAACTGGCCATA	3616370			1e-18	1D	492.896
119	A	2A	136.07	eSNP	TGCAGGTTTATGCAGATCGTGCGGTTTCGCACGCACATATCGGGCGGCTAGTGACCGACCGAGATCGGA	3608507			2e-22	2A	579.695
120	A	2A	148.083	eSNP	TGCAGGATAATGTGTTTGTTCAGCTGATCTGTATAGTTTCAATACCGAGATCGGAAGAGCGGTTCAGCA	3617742			7e-15	2A	73.146
121	A	2A	152.481	eSNP	TGCAGCATCCTTTATCTTATGGCTGTAGCCTGTAGGCCATTCCGAGATCGGAAGAGCGGTTCAGCAGGA	4215691			3e-13	2A	533.467
122	A	2A	153.621	eSNP	TGCAGATCCTCGTCTTCCCAACCGTGATCGGAAGAGCGGTTCAGCAGGAATGCCGAGACCGATCTCGTA	4345956			0.021	2A	72.7473
123	A	2A	153.621	eSNP	TGCAGGTCCCCCGCGTTTTCGCGAGCTAGCCATGGAATCGCTGCTCCGATCCGATCCGATCCTATCCGA	3612543			3e-26	2A	69.3078
124	A	2A	159.29	eSNP	TGCAGCTTCCATCACATATTTTTGAAACGGGTGAGAAAAAAGGTACCATCATTGATAGCGGTACAACCT	3608170			8e-27	2A	451.565
125	A	2A	161.47	eSNP	TGCAGTCTGTACAGACAGATCCTCCCTCCCTTCTCTCTCTCTCTCTCTTGCACTCGGCCACTTCTCAGC	4352595			8e-27	2A	254.737
126	A	2A	161.47	eSNP	TGCAGTTATGCTGTTAGTAGCTCCGAGATCGGAAGAGTGGTTCAGCAGGAATGCCGAGACCGATCTCGT	4343745
127	A	2A	164.246	eSNP	TGCAGCTTAGGCGCAAGCCTTTTGGCTAAGATCTTGGTGAATATCTTGATCAGACTATGCACGAGAGAA	4220113			8e-27	2A	429.283
128	A	2A	168.064	eSNP	TGCAGTTTGCTTGCATCGAGCTTCTGATTCAAGGAAACAAGCATTGCACGGGTACACCTTGTAGTCCAC	4217330			8e-27	2A	293.046
129	A	2A	170.326	eSNP	TGCAGCCGCTTCTGGTCATGCCCTGCCTTGCGCCCTACTGTGCCTCGACGCACGCGTCCACCCCGAGAT	4212769			1e-24	2A	406.538
130	A	2A	172.228	eSNP	TGCAGTACGTCAGGGGAGCCGAGTCCGAGATCGGAAGAGCGGTTTAGCAGGAATGCCGAGACCGATCTC	4356138			1e-06	3B	23.5951
131	A	2A	172.228	eSNP	TGCAGTCAGCACATGCCCCATCCCGCGGCCGCCCGAGATCCGAAGAGCGGTTCAGCAGGAATGCCGAGA	4356879			6e-09	2A	273.142
132	A	2A	178.032	eSNP	TGCAGGAGGAGAACCACCACGCGACGCGAAGAAGACTCGCCGAGATCGGAAGAGCGGTTCAGCAGGAAT	4340249			4e-12	2A	527.923
133	A	2A	178.032	eSNP	TGCAGGCCTCGCAGGGCGAGCGACCAGCGACCTGGCCCTTGCCGAGATCGGAAGAGCGGTTCAGCAGGA	4202869			1e-12	2A	524.599
134	A	2A	178.032	eSNP	TGCAGTCTGGATGCAGAGCAGGCAAGGAGACAACGAGGTTCAGTGCGGGGCACCGCACGCTCTCGGCGA	4360985			8e-27	2A	536.832
135	A	2A	178.634	eSNP	TGCAGCGTGTGCCGCTGTGTGCCGAGATCTGAAGAGCGGTTCAGCAGGAATGCCGAGACCGATCTCGTA	4363677
136	A	2A	186.32	eSNP	TGCAGGGCAGGGCAGCCGCCGAGATCTGAAGAGCGGTTCAGCAGGAATGCCGAGACCGATCTCGTATGC	4365822
137	A	2A	190.063	SNP	TGCAGTCGAGTCGACGGTGGCCTCCCTCCTCCGCGGCCGAGATCGGAAGAGCGGTTCAGCAGGAATGCC	3624656			2e-10	2A	678.157
138	A	2A	196.63	eSNP	TGCAGTGACGCTACTGCAATTGCGTCCAGTCGGCTGTTGGGAGTGCGACGGTGGGCCGAGATCGGAAGA	4355277			3e-19	2A	688.017
139	A	2A	198.223	eSNP	TGCAGCAATTGTCAGTAAGGAAGTACCACAGATCGTGGATAATACCAAAGCTCCCGAGATCGGAAGAGC	3610258			2e-14	2B	657.301
140	A	2A	201.236	SNP	TGCAGCATCCACCAGAAGACTCGGTTGCTAACTACTACTAGCATAGTGTGCATAGAGCACATGAGCTGA	3041273			8e-27	2A	729.166
141	A	2A	202.853	SNP	TGCAGATGCTGGACTACAACGTGCCTGGAGGTGAGCAGTAGCTAGCCGATCGTCCCTCCTCCTTCGCAC	4368596			8e-27	2A	729.856
142	A	2A	204.918	SNP	TGCAGGGACGGCGAGAGCGCGGCGGTAGAGCTCCCGTGCCACGACCGCGGCCTCCTCCGCGCGCGGTCC	4354971			3e-25	2A	733.657
143	A	2A	205.913	eSNP	TGCAGCAACACACACACACACATTGTGAGTGAAAGCTTGAGCTAGGAAGCCTGGAATGGGGCTGCTCCT	4345898			6e-22	2A	734.651
144	A	2A	207.445	eSNP	TGCAGGAGGCGAGCGAAGCTACAACGGAGCAGCAGATTAGGGAATTGGGTCGCTAACCAACAAATCAAC	4360583			4e-24	2A	735.305
145	A	2A	207.445	eSNP	TGCAGCAGGAGTCTGATGGCCATACAATGGCACCCGCTACTTAGATGTGTAATCTAGCCGAGATCGGAA	4345665			6e-22	2A	735.45
146	A	2A	212.815	eSNP	TGCAGAAATCGACAAATGTGATGTCGATGTTGGCCCATAATGCACCTTGAGGTAATGAGATGGCTTGTG	4221572			8e-27	2A	735.264
147	A	2A	212.815	eSNP	TGCAGATCGTGGAGGGCTAGATGGTGGCTCTGGCGTGATCCGAGATCGGAAGAGCGGTTCAGCAGGAAT	4215836			4e-12	2A	739.471
148	A	3A	0	eSNP	TGCAGACATGTAAGTTATGGTTGCCTTGACATTTTGGCCTGTTGATGAATAGAGAGTGCTCCTGCCGAG	4365984			4e-24	3A	13.0351
149	A	3A	0	SNP	TGCAGGTCGGAGACGAGGAACTGCACCTCCCCGCCGTACTGCTTGGCCGTTAGGAAGAGCGGCAGGATG	3623900			3e-25	3A	12.9606
150	A	3A	1.808	eSNP	TGCAGAAACTGGACGAAAGAATTTTGTCTTGGTCACACTTGCGCATCGCGTCGCCGAGATCGGAAGAGC	3625084			9e-20	3A	12.9263
151	A	3A	5.947	SNP	TGCAGACACGTATGCTTTTGCCGGCCTGGCTATAGATGGATGGCTAGGTCGTTGCCTCTCGTCAACATC	3612071			8e-14	3A	12.9151
152	A	3A	6.537	eSNP	TGCAGGACGGTGAGGGCGAGGAGGAGGACGGCGGCGAGGAGCGAGACGACGGCCCAGGGATTAGCGGCG	4206457			2e-08	3A	11.5972
153	A	3A	7.039	eSNP	TGCAGCTTCGCCGCCCCACCGCGGGCGCTCCTCGTCCATCTCTTCGTCCTGCACTCGATGCCGAGATCG	4366323			3e-19	3A	15.3291
154	A	3A	7.608	eSNP	TGCAGTAGCCGCATGGCGTGGCCCGAGATCTGAAGAGCGGTTCAGCAGGAATGCCGAGACCGATCTCGT	4353095
155	A	3A	19.847	DArT		wPt-7890
156	A	3A	25.277	DArT		wPt-2253
157	A	3A	26.24	DArT		wPt-8855
158	A	3A	32.223	eSNP	TGCAGGGAGCTAGCAGAGGAGTAGACCGAGATCGAAAGAGCGGTTCAGCAGGAATGCCGAGACCGATCT	4373815
159	A	3A	33.338	eSNP	TGCAGCGGCTGACGTTGTAGATCTCCGTGGTGCTGAAGCCGAGATCGGAAGAGCGGTTCAGCTGGAATG	4349333			2e-08	3D	1.65661
160	A	3A	36.901	SNP	TGCAGAAACTGCCAGCCACGCCGTTCGCAAATGCCATCATGGTTGACGAAATTGTATATTCTGAGATGA	3045689			3e-25	3A	13.8176
161	A	3A	44.773	eSNP	TGCAGCTTTGGTTTCTTTTTCTTTTATCTCCGAGATTGGAAGAGCGGTTCAGCAGGAATGCCGAGACCG	4342311			1e-06	3A	28.3422
162	A	3A	47.178	SNP	TGCAGTGTGGCCCTCTGCATGATCAGCTGGCCGCGAACCGGAGTATGCTGTATTAGAAGATGCAACCGT	4367062			3e-25	3A	32.3853
163	A	3A	48.954	eSNP	TGCAGGGAGCCAAGCAGGATTTAGCCCGTTTAGGAGCCCACTCTGGACCGAGATCGGAAGAGCGGTTCA	3047299			2e-16	3A	36.9247
164	A	3A	49.467	eSNP	TGCAGATGTATTCGCGTGTAAGCCAGCAACTGGGCTACCGAGATCGGAAGAGCGGTTCAGCAGGAATGC	4352342
165	A	3A	53.585	eSNP	TGCAGATGTATGCATGTGAACCTGGGCTTTCACTAGGGCTAATACCGAGATCGGAAGAGCGGTTCAGCA	4359200			2e-14	2A	25.3641
166	A	3A	53.585	eSNP	TGCAGATGTACTCGCGTGTAAGCCAGCGACTGGGCTGCCGAGATCGGAAGAGCGGTTCAGCAGGAATGC	3615201			2e-08	3A	36.7856
167	A	3A	56.461	eSNP	TGCAGCAACAGTGGTGGCGAGGCCAGGGCGCGGCTACGCGTGCGCAGGGCGCAGCTCAACGCCGAGATC	4353852			4e-24	3A	39.7662
168	A	3A	58.899	SNP	TGCAGCGAGCGAACAAACGCCCTGTAGCTAAAAAACTGAGCGCTCCGAGATCGGAAGAGCGGTTCAGCA	3614959			7e-15	3A	42.067
169	A	3A	62.053	eSNP	TGCAGTGCTGCGCGAGGCAGCATGACTATGAGATGCGGCAAATGCGACGAAGGCTGAAGTGTGGGGCTC	3619476			8e-27	3A	49.6221
170	A	3A	69.105	DArT		wPt-2910
171	A	3A	72.705	eSNP	TGCAGTTGCATGGTCAACAGAGGATGCGCAACTGTTGTTGCATGGCCCAGATCGGAAGAGCGGTTCAGC	4344432			7e-15	3A	45.7082
172	A	3A	73.837	eSNP	TGCAGTGAAATCCCTGACGGTCTCGGTAACCTGCGTACGATTGGAGTCTGACTAGTACCGAGATCGGAA	4220963			6e-22	3A	428.135
173	A	3A	80.511	SNP	TGCAGGCCAGGCACCGTAAACAGAATTAAAATCACACTCACAGTTGCACCGATCTGCGGGGAGCCGAGA	4350682			3e-25	3A	611.701
174	A	3A	81.982	SNP	TGCAGCCCGTGGCTTGTGGTGAGGAGCTGTGTTTTCGTGCGAGGATAGTGCCAAAAGGACTCTCTGTCC	4363493			3e-25	3A	624.929
175	A	3A	83.288	eSNP	TGCAGACGACGGAAGGCGGGCAGCCGAGATCAGAAGAGCGGTTCAGCAGGAATGCCGAGACCGATCTCG	4358511			0.002	3A	649.179
176	A	3A	83.288	eSNP	TGCAGGTGCTGCCTGACAAGTTCGTGAGCGAGCTCAGCGGCCTTGAGCTCCGAGATCGGAAGAGCGGTT	4360844			1e-17	3A	649.815
177	A	3A	84.448	eSNP	TGCAGCCGCTGTAGCCTTCAGCCGAGACCGGAAGAGCGGTTCAGCAGGAATGCCGAGACCGATCTCGTA	4340307			0.021	3A	670.601
178	A	3A	86.755	eSNP	TGCAGGAAACAATGGGCATGGTGGCATTGCTCCGAGTTCGGAAGAGCGGTTCAGCAGGAATGCCGAGAC	4348762			3e-06	3B	723.468
179	A	3A	87.995	eSNP	TGCAGTGGTCGAGAGGTTTGCCGTGAGGGCGGGCTTGTGGCCAAGGATGCCGAGATCGGAAGAGCGGTT	4202870			1e-17	3A	681.667
180	A	3A	104.674	DArT		wPt-3564
181	A	3A	107.248	DArT		tPt-1143
182	A	3A	108.934	DArT		wPt-2377
183	A	3A	129.681	eSNP	TGCAGCAAACTCATCCACGACATGCTCGCCAAGGTGCTGGTGACCAGCGAGCACGGCCTCGCCGCCCAC	3605380			8e-27	3A	695.776
184	A	3A	129.681	DArT		wPt-2127
185	A	3A	136.364	eSNP	TGCAGCAAATTCATCCACGTTATGCTCGCCGAGGCGCTGGCGACCAGCGAGTACGTCAGCTGGGAGGAT	4358287			4e-24	3A	696.181
186	A	3A	136.364	eSNP	TGCAGAATACAATTAGGTGAGCTTGTTGTATAGCATATTGCAGCGCATGACGACTAGCCATTACCTCCA	3607880			4e-24	3A	695.663
187	A	3A	136.364	eSNP	TGCAGATTCATGCCAAAGGCCCGTTGACCTGGCCACGATGATCGTTGAGTCAATTGGCCGTGAGATCGA	3613789			4e-24	3A	695.672
188	A	3A	136.364	eSNP	TGCAGTCCTTCGACGTCAGTTACAACCGAGATCCGAAGAGCGGTTCAGCAGGAATGCCGAGACCGATCT	4371702
189	A	3A	139.493	eSNP	TGCAGAGACCGAGGGACACGTTCTGTACATGGTGCCATGCATTCTTCAGTTCGCACTACTGCGAGGCCC	4356402			8e-27	Unknown	287.144
190	A	3A	141.542	eSNP	TGCAGGTAGCATGAGCTAATAAATTTCGTCGACATGGACTCAATCGCGCGTGCCTTAAACTCCGAGATC	4364634			4e-24	3A	710.94
191	A	3A	164.912	DArT		tPt-513815
192	A	3A	164.912	eSNP	TGCAGCCGCGGACGCCCCCGCCTACCCACCGACGCAGCCGTAACCGCCTGGTCAAGAGCGGCCCGAGAT	4349484			3e-19	5D	383.079
193	A	3A	166.395	DArT		wPt-3978
194	A	3A	168.624	DArT		wPt-9160
195	A	3A	169.51	eSNP	TGCAGAAACTTGAAAGCGACTCAAGCCGAGATCGGAAGAGTGGTTCAGCAGGAATGCCGAGACCGATCT	4345683
196	A	3A	170.296	eSNP	TGCAGAAACTTGGAAGCGACTCAAGCCGGGACATGTGTTTTGTTAGTCAGTTGAGTAATAACAGAGATC	4354086			5e-23	2A	778.383
197	A	3A	170.99	eSNP	TGCAGCCGTCCCCGCCGTCGTCGTCTCAGTCGCCTACCGTCTCGCCCCGAGATCGGAAGAGCGGTTCAG	4360434			6e-16	Unknown	33.5578
198	A	3A	171.708	eSNP	TGCAGGGTGAGGAAATAGATGATCTGATCTGGGTGGAAGAGGATCAAGCCAAAGTGGCTAGCACTAGGC	3619235			8e-14	3A	747.741
199	A	3A	172.421	eSNP	TGCAGTGGAATGAGGGTAGTCATGAAATGGGAAAATGCACAAATTCAACAAACAATTTTTTTTCCGAGA	3610931			5e-23	3A	746.953
200	A	3A	173.828	eSNP	TGCAGGTCTCCCTGATGCAACCGAGATTGGAAGAGCGGTTCAGCAGGAATGCCGAGACCGATCTCGTAT	4350998
201	A	3A	174.015	eSNP	TGCAGCTTCCTTCTTTCTTTCCAAGTTTCCATACGCCGCCATGCGCCGAGATCGGAAGAGCGGTTCAGC	4216415			2e-15	3A	740.872
202	A	3A	174.468	eSNP	TGCAGATGGAGAATCGTCGATGTACATGTGTTTGTTTGTTGCGTATCAGCCGAGATCGGAAGAGCGGTT	4213879			1e-17	3A	740.872
203	A	3A	175.286	eSNP	TGCAGTCGCAACACAGGTACATGGGGAAGTGTCGGGTTCCCTGCCGAGATCGGAAGAGCGGTTCAGCAG	3619494			2e-14	3A	741.598
204	A	3A	176.257	eSNP	TGCAGGTATCCCATGCACGACTCACCCGTAGGTGCGGAGCAGGTGTTGGTGGCGTGGTCGTAGTACTGC	4360342			8e-27	3D	607.168
205	A	3A	176.715	eSNP	TGCAGGTCGAAGGAAGACGCGATGTTGAGCCCGTAGTAGGCCAGCATCTCCTGGTCCTGGCTGATCCCG	3605888			8e-27	3A	739.31
206	A	3A	177.217	eSNP	TGCAGAATGTCCAGGTAGCTGGAACCGACATCGGAAGAGCGGTTCAGCAGGAATGCCGAGACCGATCTC	4343731			0.0005	3A	739.816
207	A	3A	178.171	eSNP	TGCAGCACTAACCATGACAAAAACTGCCTCTTTTTTTGTCCCTAGGTTCTCCTCCGAAGACATATCCGA	3614305			3e-20	3A	738.137
208	A	3A	178.641	eSNP	TGCAGCCCCCGCCTACCCGCCGACGCAGCCGTAACCGCCTGGTCAAGAGCGGCCCGAGATCGGAAGAGC	4348832			9e-20	3A	737.994
209	A	3A	184.362	eSNP	TGCAGTGGTGTTGGCTATATAGCTAAAGTTTCAGATGTTGGTGTTGGAAGTAAACCCAACGTCCGAGAT	3608969			1e-24	3A	738.852
210	A	4A	0	eSNP	TGCAGAACGCATGCTTCCTTTGTTAGTAAGCAAATCTGTACAATTTTAACCGAGATCGGAAGAGCGGTT	3622299
211	A	4A	3.697	eSNP	TGCAGAGGTAATTTGGGGATTGGATTGCGCACCGGGTTCATTGCGCGCAACCTGTTCAGCGGAATACCA	3612078			3e-25	4A	602.369
212	A	4A	4.33	eSNP	TGCAGATCAGGTGCTGCATACAAGGCCGCCGAGATCGAAAGAGCGGTTCAGCAGGAATGCCGAGACCGA	4357268			4e-05	2A	220.372
213	A	4A	6.752	SNP	TGCAGGATGGTGGCTGTAGCCTGTGTGGTCGGCTGCTCAACGTGCACCTTCTGGAACCGCCGCTCGAGC	3616946			8e-27	4A	612.058
214	A	4A	6.752	eSNP	TGCAGGCATTGCTTGGCAACAAGTAAGTAATCATATGTCCATCTTGACCGAGATCGGAAGAGCGGTTCA	3622053			2e-16	4A	610.263
215	A	4A	7.314	eSNP	TGCAGCGGGAACTATAGATGAACTAGTCTTATCAGTATATGTGCGGTACAAATATACCGAGATCGGAAG	3620952			2e-21	4A	609.463
216	A	4A	13.714	eSNP	TGCAGCGCCTTCTTCTTGATCCCCTTGCACGATGCAGCGACTGCCCCGAGATCGGAAGAGCGGTTCAGC	3622535			2e-15	4A	616.285
217	A	4A	14.204	eSNP	TGCAGCGTTGAGTCATGCAGCCCGTCTTCAACTCCAGATAAGCCGAGATCGGAAGAGCGGTTCAGCAGG	3603826			8e-14	4A	617.458
218	A	4A	35.021	eSNP	TGCAGGGGAGGAAATTAAAGGGGACAAGTTAGGGCCAATGCGGGTAGGAGGCAAGGTCGGGGGCTTGGG	4360377			8e-27	4A	618.266
219	A	4A	35.515	eSNP	TGCAGCACGCCCTCCAGACGGCGCTCGTGCTCTGGCTCATCCTCAACGCCATTGGCGCCAACACCAGCT	4353145			8e-27	5D	548.99
220	A	4A	36.068	eSNP	TGCAGGGAGAGATAAATCTGGGACAAAGATCTTGCAATTGCAATGAAGGAGGAGATTGGAAAGCCCTCC	3605019			6e-22	4A	621.736
221	A	4A	36.068	eSNP	TGCAGGTCTCTCATGACCTGGAGGAGTTTGTGCAGCCGAGATCGGAAGAGCGGTTCAGCAGGAATGCCG	3608664			4e-11	4A	621.74
222	A	4A	37.556	eSNP	TGCAGACCATGTCACTGCTGCGCCTGCGTACCAACAACAAACGACGAGGCGAGCAGCCGCCATCCTTCT	4358935			2e-14	5B	684.384
223	A	4A	41.185	SNP	TGCAGCTAGGGTTGCTCCTCTGCTCTGGTCTGCTCTGTGATGAGATGACCGAGATCGGAAGAGCGGTTC	3046938			5e-17	4A	641.6
224	A	4A	42.172	eSNP	TGCAGTTATGCTACGCCTGGCCACGTACTACACCCCTGTCGCTGGCTGCATCCATGTCTTGGTCGATGT	4341314			8e-27	4A	681.683
225	A	4A	65.889	eSNP	TGCAGCCGTCCGCCATGGCTGTGCTCTCCCGTCCCTCTCCATTTTTCCCAGCACAGCCGAGATCGGAAG	4370299			3e-20	4A	688.382
226	A	4A	67.247	eSNP	TGCAGCAAGGACTTGGCGGGCAGCCGAGATCAGAAGAGCGGTTCAGCAGGAATGCCGAGACCGATCTCG	4358250			0.074	4A	726.337
227	A	4A	73.921	eSNP	TGCAGTTGGCCTGGTGGAGGTGCACGTGTATGCCGAGATTGGAAGAGCGGTTCAGCAGGAATGCCGAGA	4371667
228	A	4A	76.331	DArT		wPt-0056
229	A	4A	77.169	DArT		wPt-3773
230	A	4A	81.775	eSNP	TGCAGATTGAGAATTGCCCAGACTTGAGGTCCATTGCTGTTTCAGTTAATGTTGCTCAGACAAAGTATG	3619551			8e-27	Unknown	51.4391
231	A	4A	85.901	eSNP	TGCAGTTCCATCTCCCTCAACTCCGAGATCGGAAGTGCGGTTCAGCAGGAATGCCGAGACCGATCTCGT	4341999
232	A	4A	88.118	eSNP	TGCAGGAGCTCGGAGTCACCATGCGCCGCCGCTCGCCGTCGCCGTACAACGCCATGGGCAGTCCTCTCG	4348834			9e-20	2B	787.785
233	A	4A	90.101	eSNP	TGCAGTACAGAGAAGCTCAACCCGAGATTGGAAGAGCGGTTCAGCAGGAATGCCGAGACCGATCTCGTA	4351892
234	A	4A	91.386	eSNP	TGCAGCTAATACTAACCAACACCTCTATTGATTATCTTCCAAAAATCAAGCAATCAGCAGAAAGGCAAC	4343117			8e-27	4A	744.44
235	A	4A	91.386	eSNP	TGCAGGTGTTGGCGCTGCCGAGATCGGAAGAGTGGTTCAGCAGGAATGCCGAGACCGATCTCGTATGCC	4372706
236	A	4A	91.537	eSNP	TGCAGAAGGAGCAAAATTACATATTCTACTGAACAAGCAAGCCGAGATCGGAAGAGCGGTTCAGCAGGA	4357511			3e-13	4A	743.535
237	A	4A	91.784	eSNP	TGCAGTAGTACTACTTGACAAAGATTCAAGTTTTGGTAACAAGATGAACTACGACTGTACCGAGATCGG	4343045			2e-16	7A	6.33613
238	A	4A	91.784	eSNP	TGCAGATTCTTACCGCATGAACCTAGGTTCTTGACTGGGGTGACGGCACCCTGGGCCCTCCAGTCCACG	4357807			1e-18	2A	677.215
239	A	4A	100.734	eSNP	TGCAGATGATGCAGGGGGCAAAGTTTTTTTTAAACCTCACTCCGAGATCGGAAGAGCGGTTCAGCAGGA	4348996			3e-13	4A	744.021
240	A	4A	100.734	eSNP	TGCAGGTTCTCAATGCCCATGTCAACCCAATCACCAACGACCGAGATCGGAAGAGCGGTTCAGCAGGAA	4350881			1e-12	Unknown	2.01206
241	A	4A	103.272	eSNP	TGCAGAGAGGAGGGGGTGGAGTCTGACAGTGCGCTCCCTCGCCGAGATCGGAAGAGCGGTTCAGCAGGA	4341809			3e-13	4A	743.997
242	A	4A	104.222	eSNP	TGCAGCAAAGCTCACACCTGTCCTCATGCCGAGATCAGAAGAGCGGTTCAGCAGGAATGCCGAGACCGA	4373682			3e-06	6D	20.3471
243	A	4A	107.467	eSNP	TGCAGCGGCGTGCATGGTGCCCAGGTGACGCCGAGATCTGAAGAGCGGTTCAGCAGGAATGCCGAGACC	4373643
244	A	4A	111.425	eSNP	TGCAGATCTCACAAAATGTATTGCCCGAGATTGGAAGAGCGGTTCAGCAGGAATGCCGAGACCGATCTC	4343692			0.0005	4A	563.272
245	A	4A	111.803	eSNP	TGCAGGAAGCGGTCGACGCAGTCCTCGATGTCGAACGCGAAGCGCGTCAGGTCGTGGATCCAGGCCTCC	4367900			8e-27	4A	726.213
246	A	4A	112.253	eSNP	TGCAGCCTGTCACATGTCCAACGCCAACACGACCCGAGATCGCAAGAGCGGTTCAGCAGGAATGCCGAG	4356392			6e-09	5B	623.499
247	A	4A	112.253	eSNP	TGCAGCCATCCCGTGGCGGCACCACATCCGAGACTAGTTTATACGTCGATCGCGAGGCACCGAACCACG	4363362			8e-27	4A	730.149
248	A	4A	114.081	eSNP	TGCAGCCTATGGCGACACACCGAGAACGGAAGAGCGGTTCAGCAGGAATGCCGAGACCGATCTCGTATG	4361809
249	A	4A	114.487	eSNP	TGCAGCGTAGCTGTGGTCTGGGTTGATGTTGCTGGTGCCGAGATCGGAAGAGCGGTTCAGCAGGAATGC	4356300			4e-11	4A	719.86
250	A	4A	115.049	eSNP	TGCAGGAGATTACGGGGCACGGGGAGGAGAGGAAGGAGAGAGACACAACCGTGTGCCCATCATGAGCAC	4359792			8e-27	2B	787.785
251	A	4A	117.241	eSNP	TGCAGATATAAAACGACGGCATATCTGAAGAATGCAAAGTAGCCGAGATCGGAAGAGCGGTTCAGCAGG	4349336			2e-08	1A	586.975
252	A	4A	119.597	eSNP	TGCAGAAAGAAACCGTGTCTCTCTCGCTCGTTTCTCGATGAGTAAACTCCGAGATCGGAAGAGCGGTTC	3606851			5e-17	4A	719.972
253	A	4A	119.597	SNP	TGCAGAATAACCGACAGCTTGGGCTTCACGGTGTTACTATCCAGCACCTCCACATCGAAGTTCCACGCC	3041747			4e-24	7D	11.4881
254	A	4A	127.628	eSNP	TGCAGCTGGTAGATACTTACTACTACTATATAGTAGAAATGCAAGAAAAGCTATAAGGCTAATCTGATT	4340031			3e-25	4A	718.931
255	A	4A	127.628	eSNP	TGCAGCCAGTGACTGTGAGTGCAAGTGATTAGCAGGCATTCTGTCGAACCACGACAGAATCCCAAATCG	4360658			8e-27	4A	723.707
256	A	4A	134.756	eSNP	TGCAGCTAGCGGCGCCGCTGAGATCATCATGTGAACTGATCAATCAAAATGCCGTGTCTTATTGCTACT	4348964			8e-27	4A	721.234
257	A	4A	134.756	eSNP	TGCAGCGAGTCGAGGGTGAAGGTGCGGTTGACTACCTGGCCATAGGGGTTGCCGAGATCGGAAGAGCGG	4362870			5e-17	4A	731.155
258	A	4A	137.326	eSNP	TGCAGGTCTAAATATTTTCTCAGATTAGAGTTAATCCGAGATCGGAAGAGCGGTTCAGCAGGAATGCCG	4372714			3e-06	4A	281.409
259	A	4A	139.146	eSNP	TGCAGGCTGTGATTTCTGAAAGCCTCCTCGGACGGCATTAAGGAAGGAACCAGCTGTAAGACGAGTCCG	4371281			2e-10	7A	8.68093
260	A	4A	143.345	eSNP	TGCAGAGAGATGGCCATGGCCGCCCAATGCCCGAGCGCCGCCGAGATCGGAAGAGCGGTTCAGCAGGAA	4358401			5e-10	7A	8.72724
261	A	4A	151.234	DArT		wPt-0764
262	A	4A	153.034	eSNP	TGCAGTAGGACGTGTAGAGGAAGCCGAGATTGGAAGAGCGGTTCAGCAGGAATGCCGAGACCGATCTCG	4356077
263	A	4A	154.769	DArT		wPt-7354
264	A	4A	155.547	DArT		wPt-1155
265	A	4A	156.409	DArT		wPt-9059
266	A	4A	158.071	DArT		wPt-11661
267	A	4A	158.849	DArT		wPt-0763
268	A	4A	162.533	DArT		wPt-6467
269	A	5A	0	eSNP	TGCAGCAGCTGGCAAAAACAAGTAATCTGGTGATTGAAAAAAAATGAGGCGCCGAGATCGGAAGAGCGG	4345995
270	A	5A	0.514	eSNP	TGCAGCTGCACCTGCAAGCCACCACGCCGAGATCGGAAGTGCGGTTCAGCAGGAATGCCGAGACCGATC	4343475
271	A	5A	0.514	eSNP	TGCAGCCTAGCATACTGGGGTCGAGCCTAGAGACAGGAGAAAAGATGAGCACAACCCGAGATCGGAAGA	3612332			6e-16	5A	0.83125
272	A	5A	0.514	eSNP	TGCAGCGCCCACCCGAATTGGACCCCGCAGGCGACGGAGGCCGCCCGAGATCGGAAGAGCGGTTCAGCA	4371089			7e-15	Unknown	122.393
273	A	5A	8.595	eSNP	TGCAGGCCTTTCGCTGCATGAGTGAGCGAGGGAGTGTGAATAGGCATGACGATTTGAGTGGAGTGAAGT	4216803			8e-27	5A	7.49375
274	A	5A	10.627	SNP	TGCAGCTGATTAGCACAACGCGTCCAACTACGACCGACGCGACCTGGCTGGAATGAAGTGAGGGGCGGA	4348748			8e-27	5A	9.61658
275	A	5A	13.602	eSNP	TGCAGCAATAGATGGTCCCGCCATGGCCGAGATCAGAAGAGCGGTTCAGCAGGAATGCCGAGACCGATC	4350496			4e-05	5A	18.3881
276	A	5A	13.602	eSNP	TGCAGGTCTGGGCAAGGGTAGTCAACCTACCATATAACCTTAGGAACGACAGACGAGGTCTGACGATAG	4353990			8e-27	5A	18.6525
277	A	5A	20.285	eSNP	TGCAGCGAACTCCACTCCACCGAGATCAGAAGAGCGGTTCAGCAGGAATGCCGAGACCGATCTCGTATG	4364802
278	A	5A	20.285	eSNP	TGCAGCTGTTCGTAAGTCATTTTGTGACGACAAATCATCCGTAGTCTAAACCGATCCGAGATCGGAAGA	4374095			7e-21	5A	18.6856
279	A	5A	20.285	eSNP	TGCAGAACCGTTGGTGCACCTGAGCCACACGAGGTCGCTGCCGAGATCGGAAGAGCGGTTCAGCAGGAA	3622581			4e-12	5A	21.4146
280	A	5A	21.607	eSNP	TGCAGACCTCACGTTTTCAAGTCTACCTATTATCAGCTCATGAGGATTTGTAGGCTTCAGCCGAGATCG	4350198			3e-19	5B	19.7294
281	A	5A	24.482	SNP	TGCAGAGTACTTTTCCGCCCAACTGACTGGTCCCACCGAGATCGGAAGAGCGGTTCAGCAGGAATGCCG	3044323			2e-08	5A	27.5099
282	A	5A	28.782	eSNP	TGCAGTATGATTATCAGGCTTTACATGTTCCGAGATTGGAAGAGCGGTTCAGCAGGAATGCCGAGACCG	4339977			1e-06	5A	31.2131
283	A	5A	30.12	eSNP	TGCAGTAGCAGTTTTGCAGAGGCAATCGTCGGGAACTGGCGCAGCGCCTCCCAGCAAAGGCGGCAAGCC	3603404			8e-27	5A	31.9382
284	A	5A	30.12	eSNP	TGCAGATCGTTCCTCAGCCCCCCGAGATTGGAAGAGCGGTTCAGCAGGAATGCCGAGACCGATCTCGTA	4360086			0.021	5A	32.5184
285	A	5A	35.624	eSNP	TGCAGCAGCTCGCCTCGCGAGGCGGCGGTCTCCGACCGAGATCGGAAGAGCGGTTCAGCAGGAATGCCG	4360654			3e-07	5A	35.2622
286	A	5A	36.885	eSNP	TGCAGCTCTGCTGCTTCTGCCTCGCGACCGCCTACGGCCGCCCGTGCCCGCCGTGCCGTGTTTGCCTCG	4359694			8e-27	5A	36.7184
287	A	5A	39.319	SNP	TGCAGGGTCGGTGTGCGAGCAGATGGCGGGAACCCTGTTGGCCTTCCTGATGGCCTTGACGATCCTCGC	3047470			8e-27	5A	38.7972
288	A	5A	40.427	eSNP	TGCAGGTGGGGCCCAACCCCATCGTCCTCAACCTCCCGCTCGCCCCGCACGGGATCAGGACAGCGCGCG	4346997			3e-25	2A	512.051
289	A	5A	40.427	eSNP	TGCAGCCAGCTCCGTTCGGCTGGACTCGCCGAGATTGGAAGAGCGGTTCAGCAGGAATGCCGAGACCGA	4344555			3e-06	5A	411.816
290	A	5A	40.427	eSNP	TGCAGCATCGTCCCCGTCGCAAGCTCGCAACCACCGCCGCCCGACGTCGTCATTGTGGCCAACTCCGAG	4343079			1e-25	5A	124.035
291	A	5A	40.681	eSNP	TGCAGCATCTCCACAAGCGATACCACTTCTGCTGGGGATACCGAGATCGGAAGAGCGGTTCAGCAGGAA	3613725			1e-12	5A	48.9689
292	A	5A	40.824	eSNP	TGCAGCAGTCGCCTCGTCCCTGCTCGCGTGAAGTAGAGGCGCGACGAGGCAACTTGGGCGGCTGGAGTC	4363857			3e-25	5A	400.359
293	A	5A	40.824	eSNP	TGCAGGGAACGAGGAGCACGGTGCCCGACGCCATGGCCGAGATCGGAAGAGCGGTTCAGCAGGAATGCC	3617220			2e-10	5A	12.9202
294	A	5A	44.567	eSNP	TGCAGGCAACTTCTCTGGCCACCGTGCGCATCCAGCAAGCCTCACATTCGCCGATGGGTGAGCTCACGA	4339587			8e-27	5A	393.557
295	A	5A	46.939	SNP	TGCAGCTTGGTGACAATCTTCTTGAAGGAGCCATCCCACACAGCTTGGGCAATCTTCAGTACATCTCTA	4369435			8e-27	5A	429.171
296	A	5A	46.939	eSNP	TGCAGGCGCTCTCCTCGGAGATCTCCGACCACTGCCCGCTGCTGCTGACGCGTGACACACAGTTCAGAC	4352091			1e-17	6B	703.528
297	A	5A	47.433	SNP	TGCAGCTCGGGCACTGTTTCCACTGGCGCTCCTGCGCGAGCCTCCTCACGAGCGCGGCGTCGGGGCCCT	4340093			8e-27	5A	431.893
298	A	5A	48.448	eSNP	TGCAGACACCAATTTTGACCATTTGTGCTTGTCTTTTGCCTTTACTATATCTGGGTCTTACATGGACGG	3615890			8e-27	5A	442.158
299	A	5A	66.629	eSNP	TGCAGCAACGAAATTCAAAACCCAGACGAACATATCCGAGATCGGAAGAGCGGTTCAGCAGGAATGCCG	4339481			5e-10	5A	568.484
300	A	5A	78.877	DArT		rPt-411180
301	A	5A	78.877	eSNP	TGCAGAATAAGCGGAAAATCTACGGTCAATGGTTTCCGAGATCGAAAGAGCGGTTCAGCAGGAATGCCG	4346156			3e-07	5B	550.855
302	A	5A	78.877	eSNP	TGCAGTTCGGCGTTGGAAGCCAGGCTCATGGACCACGCCGCCGTGACCGAGATCGGAAGAGCGGTTCAG	4216859			6e-16	5A	568.065
303	A	5A	79.727	eSNP	TGCAGCAACGGGGCTAACCTGTAGCATTCGCACAATCGCATTTAAGGCCCAAGTGATCGAACGCATGCT	4340412			3e-25	5A	569.695
304	A	5A	99.839	eSNP	TGCAGACCAAGATCAAATAGATCAAGGCCCTATCCGAGCGGTCCGAGATCGGAAGAGCGGTTCAGCAGG	4351338			8e-14	5A	591.672
305	A	5A	99.839	eSNP	TGCAGACCAAGATCAAGGCCCTATCCGAGCGGTCCGAGATAGGAAGAGCGGTTCAGCAGGAATGCCGAG	4352663			0.0005	5A	591.672
306	A	5A	109.729	eSNP	TGCAGAGGAGCCGAACCCATCGTTGTTCCATTTGACCTTTTCCATGCATGTGCTCACGGTTTGACATCA	3603636			8e-27	5A	611.819
307	A	5A	109.729	eSNP	TGCAGTTGCAGCGTTCAAGTTGCAGCGCCCTGTCCGAGATCGGAAGAGTGGTTCAGCAGGAATGCCGAG	4346746			6e-09	5B	605.164
308	A	5A	111.289	eSNP	TGCAGCTGCGTGGTAGACATCTTGATCTTGTGGATGATTTTCCACTTCCCAGTCCCGAGATCGGAAGAG	3603612			3e-20	5A	625.921
309	A	5A	118.061	eSNP	TGCAGGCTGGTGGGACAAGTCCTAGCCACTGACTTTTCAACGCCCGAGCGGACGCGTCCCAACTCCGTG	4346817			1e-24	5A	671.309
310	A	5A	118.943	eSNP	TGCAGGAAAACGCGTAAGTTGGCATCACTTTCAGGTTCTATATAAACCACTCCGACGCCGAGATCGGAA	3041757			3e-19	5A	666.526
311	A	5A	118.943	eSNP	TGCAGCAACAGCAGCCTGCGCCGCCTGGCTCCGACTGGTACATGGATACCGAGATCGGAAGAGCGGTTC	3604347			5e-17	5A	665.972
312	A	5A	118.943	eSNP	TGCAGCTTGTGGATGCAATAGCAATCTGACCCGAGATCAGAAGAGCGGTTCAGCAGGAATGCCGAGACC	4361777			1e-05	1A	70.6554
313	A	5A	137.837	DArT		wPt-8262
314	A	5A	137.837	SNP	TGCAGGCGGCGAGCACCGCGGTTGCAGCACGGCCGCGGCAAGAAGGGATCGCCGATCCGAGATCGGAAG	4347437			2e-21	5A	663.386
315	A	5A	144.965	SNP	TGCAGGGTCTCCAGGTCCAGCGACGGCCACTGTGCGAGGCAGAGGGCGCGCCACGTCGCCGAGATCGGA	3047713			2e-22	5A	653.564
316	A	5A	144.965	eSNP	TGCAGCTTCGGCCACGGACCAGCACCAGGTCCTCGGCGTCCGAGATCGGAAGAGCGGTTCAGCAGGAAT	4341378			3e-13	5A	659.721
317	A	5A	151.207	eSNP	TGCAGAGCACGCATCCTCTTAGACGTCGACACGAGGCTCGTTACCGAGATCGGAAGAGCGGTTCAGCAG	4205934			8e-14	5A	662.019
318	A	5A	151.207	SNP	TGCAGCGTTCCCAAGGCAGCAAACAACAACCAGGTCACACCAGAGAGAGAGAGAGAGAAAGAGAGAGAG	3618195			3e-20	5A	660.203
319	A	5A	151.681	eSNP	TGCAGCGGTTCCTGTCGCTCAACTTGGCGCGCTACCACCACCTCATCCTCCGCGCCTTCGCCGACGTAT	4371543			4e-24	5A	661.222
320	A	5A	158.403	eSNP	TGCAGTCTAACAGGTCAAAGCTCTCATTCCTTCATCCACAGGGCAACTTCTTCTCTCTACAGGAGGTTT	4201451			4e-24	5A	688.133
321	A	5A	162.008	eSNP	TGCAGACGACATTGGACCACTCGACGGATGTTTTTGTTCCTCAGAGATCGGAAGAGCGGTTCAGCAGGA	4352169			4e-12	5A	692.549
322	A	5A	164.11	SNP	TGCAGCTTCGGCTGCCGCGCAAGAAGGAGCGTGTGGAGCTACAGGAAGGAGGGAGGATGGGTTGTGGAG	4348570			8e-27	5A	698.226
323	A	5A	164.58	eSNP	TGCAGGAGATGTGCCTTCCGTTTGGCGATCTCCTGGTAGATGTGCCGAGATCGGAAGAGCGGTTCAGCA	3609759			3e-13	4D	509.428
324	A	5A	165.081	SNP	TGCAGTAGATGTGTAGGGTGGCCGCTGATCACGAGAGCACTGAGCGGCCGCAAGCATGCAGCGTCGCTT	3044974			3e-25	5A	698.528
325	A	5A	177.17	eSNP	TGCAGTGCTCGACGGGGTGGAGGCCGCCGCCCGCCCCGAGAGACGCCGAGATCGGAAGAGCGGTTCAGC	4203957			2e-15	Unknown	218.395
326	A	5A	177.651	eSNP	TGCAGAATTTTACATCACATTTCTCTTTGTTGGGTGTCATCCCTTCCGAGATCGGAAGAGCGGTTCAGC	4357565			2e-09	4B	673.114
327	A	5A	184.401	SNP	TGCAGGGGCCAACCATCCAGAAGCTGGTGGTGTGCTCGGATCACATCATTGCTGCCACATTGGTCGACG	3044480			8e-27	5A	693.327
328	A	5A	186.213	SNP	TGCAGATATTAGAACTCAGCGTCAATCCTTTAGGTGGACAACTACCAGGTTCAATTGTCAACCTATCAA	4218252			8e-27	5A	688.716
329	A	5A	186.723	SNP	TGCAGCCGTTGACGTCGGCGGAGTCGATCAATCCAGATCGGTCCTGGTGGCGTGTGTGGCAAACCCTAG	4207459			8e-27	5A	688.36
330	A	5A	193.588	eSNP	TGCAGCCCCGCCCTCCCAACCGAGATCCGAAGAGCGGTTCAGCAGGAATGCCGAGACCGATCTCGTATG	4357954
331	A	5A	194.643	eSNP	TGCAGAACCAAGGCGGAGGGTGGACTGGGCGTCCGAGACCTAGCCACGCAGAATCGCTGTCTGCTGCTC	3606359			8e-27	5A	665.432
332	A	5A	197.552	DArT		wPt-2403
333	A	6A	0	eSNP	TGCAGCCAAAGCCGTCGCTCTTGTCGCTGACTTCTCCTTATCTTTCCTCCCCGCCCCATCCGAGATCGG	4353805			2e-10	1B	471.806
334	A	6A	3.567	eSNP	TGCAGCTGAGCAAGGCGCGAGGCGGAGACGTGATGGAGGCCACTAGCTACCGAGATCGGAAGAGCGGTT	4349555			6e-16	6B	718.767
335	A	6A	4.036	eSNP	TGCAGATCCGTAGTCTCCAAGCTGCACTACTACCTGCCCCTCTTGGGCTCCTTCCACATCTTACTCCGA	4346509			6e-22	6A	16.5981
336	A	6A	5.435	eSNP	TGCAGTTCTACGGGAACGACAGCAACAGCCCGCCACCGTCGGCACCTTCTCCTATGTGAGCCAGCCGAG	4213443			5e-23	6B	25.9718
337	A	6A	6.333	eSNP	TGCAGGTAATAACCGAGTCGGAAATGAAACAGCAAGTAAACTAGGTGGCTCGATGGTGTCGACGTGGCC	4363398			8e-27	6A	15.3206
338	A	6A	6.823	eSNP	TGCAGACACCACCTCCTCTAGTGCCGCCTCCCTCTCCCACAACACTTCATAGTGACGGGTACAAGCCAC	4344167			2e-22	6D	72.1994
339	A	6A	6.986	eSNP	TGCAGTGAGCAGTGTTGTGAGCCGAGATCGGAAGAGTGGTTCAGCAGGAATGCCGAGACCGATCTCGTA	4361286
340	A	6A	7.28	eSNP	TGCAGTGAGCGGTGTTGTGAGCCCCCAGTGACTATTGCTCCCTGGAGTTGCATGCCGAGATCGGAAGAG	4213870			4e-05	6B	25.6719
341	A	6A	7.734	eSNP	TGCAGCGTCAGCAGGCTGCGCAGCAACCCGAGATCGAAAGAGCGGTTCAGCAGGAATGCCGAGACCGAT	4354711
342	A	6A	9.177	eSNP	TGCAGGAGTCCCCAAATATTCTGATTAGCTTGCCGAGATAGGAAGAGCGGTTCAGCAGGAATGCCGAGA	4361227			1e-05	2A	752.07
343	A	6A	9.662	eSNP	TGCAGCATAGTTGCCCTAGCGTCGTCTCAATTCGGCCGAGATCGGAAGAGCGGTTCAGCAGGAATGCCG	4372186			5e-10	Unknown	71.4393
344	A	6A	10.124	eSNP	TGCAGGTCATTATCAGTCGAAAAGTTCATGGCCGCGTAGCCTTGTGAATATGACGCATCTTGGTTTCCA	4215497			8e-27	6A	14.3078
345	A	6A	10.586	eSNP	TGCAGAGCTGGTGTGGGATGTTGCCGACGAGGCTGTTATTGTCGAGCCGAGATCGGAAGAGCGGTTCAG	4342400			4e-12	6B	23.4696
346	A	6A	12.435	eSNP	TGCAGTGACTCCGAGTTGATTTTAACATCACGCGCAGGCGCGGACAGAGGGCGAGCATTGTGACAAGGT	4212496			1e-11	6A	11.6501
347	A	6A	12.435	eSNP	TGCAGGCCCGACCGCAAGTCCAGGACATGGAGCTCCCGATGACGAATGATGCGGTGCGCATCCGGCGAA	4214311			3e-25	6A	12.3137
348	A	6A	19.118	eSNP	TGCAGTCTTATATAGCATGATCCCGATTAAACTTTGCTTTGCGCAAGTGCCGAGATCGGAAGAGCGGTT	4356561			4e-12	6D	9.36577
349	A	6A	19.118	eSNP	TGCAGGTGGTTTTGCTGCGATCAGCAACCTAGGTAGGTACCGCCGCCCCTGGAGCTGCGTCCTGTCGTT	4202608			1e-24	6A	10.3839
350	A	6A	19.118	eSNP	TGCAGAATGCACTAGCTCATCGTCCACCCGATATCGGAAGAGCGGTTCAGCAGGAATGCCGAGACCGAT	4339296			1e-05	6A	11.115
351	A	6A	20.362	eSNP	TGCAGCCACGTCTCGGGCTGGTGCTCGAGGTCCGAGATCGGAAGAGTGGTTCAGCAGGAATGCCGAGAC	4339829			1e-05	6A	5.53183
352	A	6A	21.064	eSNP	TGCAGATGCGCTGAAAGAGGTGGAGAAGAACCCGAGATCGAAAGAGCGGTTCAGCAGGAATGCCGAGAC	4350270			8e-08	6A	5.48063
353	A	6A	25.288	eSNP	TGCAGAGGAGGTGGAGATGGTCGACCGAGACCGGAAGAGCGGTTCAGCAGGAATGCCGAGACCGATCTC	4358277			0.0005	6A	2.41484
354	A	6A	28.737	eSNP	TGCAGCGCACGCCGAATATTCTCCCGCCCGTGATCGGAAGAGCGGTTCAGCAGGAATGCCGAGACCGAT	4361710
355	A	6A	30.848	eSNP	TGCAGCTCTCCGTCGGAACCATGCTTGTGGTAGGAGTTCTTGATGGAGGCGGCGGGATTGTCCGAGATC	4354129
356	A	6A	39.134	DArT		wPt-1377
357	A	6A	41.347	DArT		wPt-2741
358	A	6A	47.212	eSNP	TGCAGCAACTCCGTGCATCCTCCGAGATCCGAAGAGCGGTTCAGCAGGAATGCCGAGACCGATCTCGTA	4351316
359	A	6A	47.212	DArT		wPt-0689
360	A	6A	52.951	eSNP	TGCAGTTGTGGCAAATCAAAACTGCCCTCTTAGTTCGCTTTACCTCGCCGAGATCGGAAGAGCGGTTCA	4200537			2e-16	6A	14.3919
361	A	6A	55.208	DArT		wPt-7663
362	A	6A	57.437	eSNP	TGCAGGCTCCCCCTCGTCCGATTACTAGATATCTCCAAGAACCAGCTCGCCGAGATCGGAAGAGCGGTT	4217734			1e-17	6A	14.4832
363	A	6A	59.974	DArT		rPt-509706
364	A	6A	74.877	eSNP	TGCAGCCTCTGCTTGACAAGAGTGTGGGTAAATTGAGCATTTGTAAAGGCAAGCTCATGAACCGAGATC	3041144			2e-22	6A	19.2663
365	A	6A	74.877	eSNP	TGCAGCCATCCAGTTGCAGGGCAGAACGTGGATGCCAATCTGGATCCGAGATCGGAAGAGCGGTTCAGC	3608949			7e-15	6A	20.1626
366	A	6A	78.641	eSNP	TGCAGAAGGAACCGATTAGAGCAGCAACACGCCGAAATCGGAAGAGCGGTTCAGCAGGAATGCCGAGAC	4344984			8e-08	6A	23.24
367	A	6A	99.772	eSNP	TGCAGCAGCGGACATGTTCCCTGGATGCTGGGCCGAGATCAGAAGAGCGGTTCAGCAGGAATGCCGAGA	4365450
368	A	6A	102.379	eSNP	TGCAGCAACAACACGGGGCTGGGCGTGGGGAGGAGCCGAGATCGGAAGAGCGGTTCAGCAGGAATGCCG	3611474			5e-10	6A	88.2609
369	A	6A	102.379	eSNP	TGCAGGAAGATGCCCCCATCTGTTAGCAACCCTCCACGGGTGAGCCGTGGGCCGAGATCGGAAGAGCGG	3612879			1e-18	6A	91.9224
370	A	6A	104.702	eSNP	TGCAGCCCAGCATCGCACCCCTTCTTGTTTTTTCTCTCTCTTCCACCTGCTCTCTGTCACTGACTCCGA	3623663			3e-26	6A	281.58
371	A	6A	105.072	eSNP	TGCAGTGGCGGAGGCGGGATTAGTGGGATTAGGATGTTGGGGAGGGCCCAGATCGGAAGAGCGGTTCAG	4365007			2e-15	6A	233.815
372	A	6A	105.414	eSNP	TGCAGTAGTAGTAGTAGTCGGCGGCTCAGCGCAGAGGCGCAAGACCAGCTGTGGCGCGACAAAACCACC	4372101			1e-23	6A	309.574
373	A	6A	106.805	eSNP	TGCAGTGCCGCGACCTGCCGCAGCCAAAGCCGAGATCAGAAGAGCGGTTCAGCAGGAATGCCGAGACCG	4363057			1e-06	6A	399.614
374	A	6A	114.481	eSNP	TGCAGCGCCATGGCCTCATTGAGTTTCTTCCCACGCCGAGATCGGAAGAGCGGTTCAGCAGGAATGCCG	4355192			5e-10	6A	387.192
375	A	6A	114.481	eSNP	TGCAGAGCTCTGCCTACCAGCCATGAAGACCCGCCTCCGCCTGCAAGGACTTCGCGCCATCGCGCCGAG	3043907			4e-24	3B	1.26357
376	A	6A	118.57	eSNP	TGCAGTGGTGGGCATGTAGCATTTGTTGATTCCAGCTCTAGCTTCGCCGAGATCGGAAGAGCGGTTCAG	4215874			6e-16	6A	73.3044
377	A	6A	118.57	eSNP	TGCAGGTACAGTTCACCCCCTTACACAATATGCCTATAGTGGACCGAGATCGGAAGAGCGGTTCAGCAG	3607680			3e-13	6A	260.423
378	A	6A	124.374	eSNP	TGCAGCCCATCCATGGTGTCCGTCTAGAGCCTTACGATGGCCACTGTCAAGCCGAGATCGGAAGAGCGG	4368622			1e-18	6A	393.238
379	A	6A	124.374	eSNP	TGCAGCCTCTCGTCCATAGGAAGTTGTAGCTGTAACCTGTAGCCTGTACAAAATGTACCGAGATCGGAA	4200707			6e-22	6A	530.178
380	A	6A	129.142	eSNP	TGCAGTATGCGGCGGTGGCGACTCAAGCATCCAGACCGAGATCGGAAGAGCGGTTCAGCAGGAATGCCG	4203547			5e-10	6A	214.558
381	A	6A	132.271	eSNP	TGCAGGAGGCTTGGAAGCGAGCGAGGGAGGAGGAGCCGAGATCGGAAGAGCGGTTCAGCAGGAATGCCG	4358068			5e-10	6A	222.566
382	A	6A	132.9	eSNP	TGCAGGGTCCTCAGCAGCATACATGGCTGGAGATCCGAGATCGGAAGAGCGGTTCAGCAGGAATGCCGA	4359099			8e-08	6A	219.2
383	A	6A	133.534	eSNP	TGCAGGCTACACAAAGAAGAAAGGGAGGGGGAGTCTGACTGAAAGGTCAAAAGAGCCGAGATCGGAAGA	4363176			7e-21	6A	241.374
384	A	6A	140.631	eSNP	TGCAGTGCACTCTGAAGAGTGCCCATGTCCCAGGGCGTGGTGGATGTCGACGCGCCGAGATCGGAAGAG	3609757			3e-20	1B	685.294
385	A	6A	142.598	eSNP	TGCAGAAGAATTTGCAGAACATGTACGCAGACTATATCCGAGATCGGAAGAGCGGTTCAGCAGGAATGC	4363461
386	A	6A	142.598	eSNP	TGCAGCAGCCGCCGTCCACCTCTCCCAAGTTCTCCTTGCGCTGCCAATCTCCAGTTCTCCTTCCACCGC	4350581
387	A	6A	144.602	eSNP	TGCAGCTCAACGGTGCTGACGATCCGAGATTGGAAGAGCGGTTCAGCAGGAATGCCGAGACCGATCTCG	4345163
388	A	6A	151.17	eSNP	TGCAGCGTCAGAGGAAGGAAGCGGCATGGTGGCGAGGGACCTCCCAGGGAGCAGCCGAGGATGGGCTTG	4344034			8e-27	6A	58.2213
389	A	6A	155.648	eSNP	TGCAGGTGCGGGCACAGGAGGAGCGGGAAACGACGAAGAGCAGGCCGACCGAGATCGGAAGAGCGGTTC	4205806			5e-17	6A	404.344
390	A	6A	155.648	eSNP	TGCAGTCTGACTATCCAGATGGGCCGAGATGGGAAGAGCGGTTCAGCAGGAATGCCGAGACCGATCTCG	4342554
391	A	6A	156.406	eSNP	TGCAGCTCCTTGACGCTGTCGCGCCCTCGCTGGAGCGGTCGAGCCGAGATCGGAAGAGCGGTTCAGCAG	4344483			2e-14	6A	555.422
392	A	6A	165	SNP	TGCAGCGCATCTGTTTATCTTTTCCTACACAGAGCTCTTTTTGGGGTCGCCTGTACTCCCAAAGACGCC	4369433			8e-27	6A	519.21
393	A	6A	166.621	eSNP	TGCAGGAAGCGGGCGGCGCAAGACAGCATTGGCGCTCCTGCGGGCGTCCATGGTGACGGCAGCCTCCGA	4346724			1e-23	6A	568.744
394	A	6A	168.941	SNP	TGCAGGCGCTTCTGTCGGCATTTTGGTTGCTCTTGTTGGTTTCCTTGGGGTAGAAGTGATCCGAGATCG	4341483			1e-23	6A	574.526
395	A	6A	171.42	SNP	TGCAGACCAATCGTCGCGACCATTCCAACGCATTCCATTCTGCCCCATTCGCATAAGGAGCTGGCTGCC	3044794			3e-25	6A	578.927
396	A	6A	172.042	eSNP	TGCAGGAGAGCCGACAAAAAAAACCACCGAGATAGGAAGAGCGGTTCAGCAGGAATGCCGAGACCGATC	4360392			0.0005	6A	581.46
397	A	6A	173.842	eSNP	TGCAGCACAAGACGCCGCCTGTCGCCGAGACCGGAAGAGCGGTTCAGCAGGAATGCCGAGACCGATCTC	4362919
398	A	6A	173.842	eSNP	TGCAGGGCTGATTAACAGAGCCCAGGCCAGGCGCCGAGATCGGAAGATCGGTTCAGCAGGAATGCCGAG	4360130			6e-09	6A	584.924
399	A	6A	183.142	SNP	TGCAGCTAATCCTAAAACCACACCAACTGATTGACCGAATCATCATCATCATCGTCGTCATCATCCTTC	3043701			8e-27	6A	583.269
400	A	6A	184.355	eSNP	TGCAGCATGCAGGGGCAGCTAGTCTGCGTCCGTCGTGGTGCGTGGTGCGTGGGCGTACGTACGTGCCTC	3603268			8e-27	6A	585.342
401	A	6A	194.348	eSNP	TGCAGTGCGTACATGCATCCCCTCCCACCGAGATCGGAAGAGTGGTTCAGCAGGAATGCCGAGACCGAT	4363964			1e-05	6A	595.508
402	A	6A	197.673	eSNP	TGCAGATCGCCCAAGGCTGCAACAAATAGTTGTCCCGAGATCGGAAGAGCGGTTCAGCAGGAATGCCGA	4217696			6e-09	2D	639.105
403	A	6A	197.673	eSNP	TGCAGCATGTTTGGCTCCTCTGGAAGCAAGGTGCTCGGCAAGGAGGAGAAGGACACCGAGATCGGAAGA	4218016			3e-19	6A	595.378
404	A	6A	204.267	eSNP	TGCAGCACTCGGCGACGCATTTGCGGCGCCACAGGAGCATGGGGATCTAAGCGGCGCGCATCGTGGAGT	4362811			8e-27	6A	596.169
405	A	6A	209.815	eSNP	TGCAGGGGAAGATGGCGGGGCGAGATTTAAAGGGAGATGGGAGAGAGATGGGAAAGGGATTGGCCAGTG	4344310			3e-25	6A	601.158
406	A	6A	213.696	SNP	TGCAGTGCAGACTCTCATTTTGTCCAGAGAAGTATTGGTAGTACGTCCGTACGTGTCCGAGATCGGAAG	3041137			9e-20	6A	608.276
407	A	6A	213.696	eSNP	TGCAGTCGCGTCGCTCTCTCGTCGGTCCATTTGTTCTTCCGTGGAGCGGTCGCACCGAGATCGGAAGAG	4356618			3e-19	6A	608.551
408	A	6A	214.937	eSNP	TGCAGCGAGGAGGAGGCGGAACCAGACTCAGCGCATGCAAGTTGGCGGAGGGCGCAGAAAACCGAGATC	4347899			4e-24	6A	604.982
409	A	6A	215.503	eSNP	TGCAGACTGACCTCGTACGGTTCAACCCGAGATCGTAAGAGCGGTTCAGCAGGAATGCCGAGACCGATC	4342774			4e-05	6A	606.078
410	A	6A	216.683	eSNP	TGCAGTAGATATATATCTTCTAAACGTCGCCGAGATCTGAAGAGCGGTTCAGCAGGAATGCCGAGACCG	4353708			1e-06	6A	604.582
411	A	6A	217.301	eSNP	TGCAGCGGCAAGAACATGGATTAGTCCTTCCAGGAGACAGAAACCACACGGATCGATCGACCCGAGATC	3045443			5e-23	6A	609.285
412	A	6A	217.95	eSNP	TGCAGCGGCAAGAACATGGATTAGTCGTTCCAGGAGACAGAAACCACACGGATCGATCGAGCCCAGATC	4340350			6e-22	6A	609.285
413	A	6A	221.807	eSNP	TGCAGACAAGATATTCATGCATCAATTGGCAGCGTCATCCCATGCGTTTCTGGGCCAAACACCACTGGA	3609038			8e-27	6A	610.295
414	A	6A	223.631	eSNP	TGCAGATCGATCAAGTCGGCCGATGGGTCGATGGAGAGCAACAAAAAGACTTGTATAAATAGTACCTGC	4358746			5e-23	6A	610.211
415	A	6A	225.562	eSNP	TGCAGCATCAGGTTTGACGAGCAGCAGAGGCCCTAGAGGTGCAGGAGCCACCTGCTCCGAGATCGGAAG	4372761			5e-17	6A	611.715
416	A	6A	226.151	eSNP	TGCAGTAAATGTTTATCAAGCACGGCCGAGATCGAAAGAGCGGTTCAGCAGGAATGCCGAGACCGATCT	4359528
417	A	6A	226.801	eSNP	TGCAGCTAGAGCACGGGCGCCTCGTCGAGCTCGAGATTTCCTAGGCAGGTTCGGCACGGTGGAGCTCAT	4359138			1e-24	6A	613.262
418	A	6A	228.626	eSNP	TGCAGGTGTACCGTTTCTTGCTGCTGGAGCTAAGCACACGGTGGTGTTGGTACAACACATCCGAGATCG	4209424			8e-08	6B	715.234
419	A	6A	229.87	eSNP	TGCAGCCAATTGCCTCCTCGGGGCAAAATAGGATCTCCGAGATCGGAAGAGCGGTTCAGCAGGAATGCC	3618997			6e-09	6B	720.513
420	A	6A	231.172	eSNP	TGCAGATGCTTCTTCTTGTAGTTATAGAATCACAGCCACCAAAAAGTTATTCAAGAAAAAAAACCCACA	4349453			4e-11	Unknown	271.931
421	A	6A	231.725	eSNP	TGCAGTAACGTCGTCTCCCACAACTTTGAGGGCCTCTTCTCAACTTCCGCTGACGTCAGCTCACCCGAG	3042577			1e-23	6A	613.639
422	A	6A	232.295	eSNP	TGCAGGGTACATGCATGCGTGCGCGCACACAGAGAAGCTAGCGATCGGCCGAGCATGCATGGAACGATG	3045030			2e-22	6A	472.347
423	A	6A	234.824	DArT		wPt-7204
424	A	6A	236.421	eSNP	TGCAGGCACAGTTGACCCCCTCCTCGAGGAAACAAGCAGCACCGAGATCGGAAGAGCGGTTCAGCAGGA	4360390			3e-13	Unknown	75.0861
425	A	6A	244.836	DArT		wPt-9976
426	A	6A	246.214	DArT		wPt-4445
427	A	6A	262.344	SNP	TGCAGCACGTGGCTGGTCCTGATCCGTGTACGTACACATGCTACTGCATCTGCATGCCACCGGGACCAT	4369045			8e-27	6A	611.106
428	A	6A	265.311	eSNP	TGCAGCAAGCACCCTAGCATCAAAAGAAGCCACCGCCAAACCATGAGTCCGCTGCTCCGAGATCGGAAG	3609190			7e-21	5D	9.55165
429	A	6A	265.311	eSNP	TGCAGAAGAGTAGAAACAAGAACACAAGGTCAAGGCCGCACCTGATGAAACTGCACCGCTGATGGAGAG	3623995			4e-24	6A	610.402
430	A	6A	267.556	eSNP	TGCAGATGAGTAGAAACAAGAACACAAGGTCAAGGTCGCACCTGATGAAACTGCACCGCTGGTGGAGAG	4342730			3e-25	6A	610.402
431	A	6A	268.781	SNP	TGCAGGGAGCCGCCGATCAACTTGAAACACCAAAACTAGCTAGCGGAGTACCGCATGTATCCTCACCTC	3610350			8e-27	6A	602.97
432	A	6A	270.013	eSNP	TGCAGACCGAACGTCGTCCACCGAGTTCGGAAGAGCGGTTCAGCAGGAATGCCGAGACCGATCTCGTAT	4341878
433	A	6A	271.294	eSNP	TGCAGGTCGATGGGAGGGACATCCAGTGGAGACCGTCGTGGCTCCCCGCTGCATACTGCTGTGCGCCAG	4352269			3e-25	6A	609.891
434	A	6A	273.45	eSNP	TGCAGTAGGGAATGCTGTCCGCGGTAGACAGATTGCTCGTCAAAAGCTTATCCGAGAGGGGATTTCACC	4362746			2e-22	6B	708.094
435	A	6A	273.45	eSNP	TGCAGGACGTCGCCGTCGACGGCGCCGAGATCTGAAGAGCGGTTCAGCAGGAATGCCGAGACCGATCTC	4363808			0.0005	6A	611.078
436	A	6A	273.45	eSNP	TGCAGTAACAGTAACCTGCATCAGAGCCATGTGATGCAACGTGCAGGAACCGAGATCGGAAGAGCGGTT	4348649
437	A	6A	278.231	eSNP	TGCAGAAGCTGTGACAGCTCCGAGAACGGAAGAGCGGTTCAGCAGGAATGCCGAGACCGATCTCGTATG	4350492
438	A	6A	282.526	eSNP	TGCAGGTTCCTCCTCCTTGGGATTGGGTGACTAGGACTACGTGGGCCACCGTTGACACAAGTACTGCCA	3604577			2e-22	6A	613.938
439	A	6A	282.526	eSNP	TGCAGCTCCCAGCAGCCCAACACGGGCCTTGTCAGCTCCAGCCCCGTGCCATCAGCCACCTATTGCACC	4353478			2e-22	6B	125.544
440	A	6A	282.53	eSNP	TGCAGGTTCCTCCTCCTTGGGATTGGGTGACTACGACTACGTGGGCCGAGATCGGAAGAGCGGTTCAGC	3616067			2e-15	6A	613.938
441	A	6A	283.912	DArT		wPt-4145
442	A	6A	284.522	DArT		wPt-8124
443	A	6A	286.107	eSNP	TGCAGCTGTGGCCAAAGATCCGAGATCGGAAGGGCGGTTCAGCAGGAATGCCGAGACCGATCTCGTATG	4348327
444	A	6A	293.441	DArT		wPt-11668
445	A	6A	298.898	eSNP	TGCAGCCGCTGCCCCACAAACCGAGATCGAAAGAGCGGTTCAGCAGGAATGCCGAGACCGATCTCGTAT	4372738			0.074	6A	614.661
446	A	7A	0	eSNP	TGCAGCGTGCAGTATAGTAGGTCCGTATGCTTGGGCCGAGATCGGAAGAGCGGTTCAGCAGGAATGCCG	4366823			1e-05	4B	78.0541
447	A	7A	0.979	eSNP	TGCAGCCGCCTGCTGCCACCTCCTCGCCTGCAAGCAGGCCCAGCTTCCTCGCGCCCGTGACCCGAGATC	4339986			4e-24	7A	5.47851
448	A	7A	1.472	eSNP	TGCAGATTCCACTTGTTCCTTCAGGATCACTCCTGTTTCTCCCTTCACACAAGCATCATAACCGAGATC	4359946			2e-21	7A	1.73603
449	A	7A	3.673	DArT		wPt-8418
450	A	7A	6.835	DArT		wPt-9496
451	A	7A	9.38	DArT		wPt-3572
452	A	7A	11.584	DArT		wPt-4625
453	A	7A	16.178	eSNP	TGCAGCAAGCACATAGCAGGAGGACAACGGCTTAAGCGTTACGAACTACAGCACCGAGATCGGAAGAGC	4351755			4e-18	7A	5.1002
454	A	7A	19.795	eSNP	TGCAGGTGCGGGCTGCGGCTCCCCGCGCCTCGCCGCCGAGATCGGAAGAGCGGTTCAGCAGGAATGCCG	4364630			5e-10	7A	7.13333
455	A	7A	22.175	eSNP	TGCAGCCGCCGCTTGTTAGATTTAGATTTACATAAAATGAACACCCAGATCGGAAGAGCGGTTCAGCAG	4366351			4e-11	7A	1.50732
456	A	7A	24.339	eSNP	TGCAGCGGATGCAGTCCAGCATCGACGGAGGCATCACCAGCTACCTGCCGAGATCGGAAGAGCGGTTCA	4359700			2e-16	7A	12.2154
457	A	7A	27.814	eSNP	TGCAGTACGAGCAGGGCAGCAGAAAATCCAGTCAATCTTGGGACCGAGATCGGAAGAGCGGTTCAGCAG	4343777			2e-14	7A	19.3989
458	A	7A	29.075	eSNP	TGCAGCCGCCACGAGCACCAGCTTGACAGAGGTCACGCGCAACCCGAGATCGGAAGAGCGGTTCAGCAG	3611259			0.0001	7A	24.5335
459	A	7A	31.23	eSNP	TGCAGTACGCGGGGTACCACGAGCGGCTGATGCGCCTGGTGGGCGTCGGCGGCGCCATCGCCTACGACA	4365780			4e-24	7A	34.7223
460	A	7A	32.957	eSNP	TGCAGTCTATAATAAGGTCGTCAAAGGATTTCTTGAGTGTACTCCAACTTGACCCGAGATCGGAAGAGC	4210062			5e-17	7A	31.433
461	A	7A	33.947	eSNP	TGCAGGAGGCGGGACGGGCCGAGATAGGAAGAGCGGTTCAGCAGGAATGCCGAGACCGATCTCGTATGC	4344186
462	A	7A	36.881	eSNP	TGCAGAGCACCAAGGGTCTCGTCTTTGGCGTCGCTGGTGCAGAAGCTCCGAGATCGGAAGAGCGGTTCA	4349817			2e-16	7A	18.2178
463	A	7A	39.057	eSNP	TGCAGGGCTGGTCCTGACAATTCGGGAGCCCGAGATTGGAAGAGCGGTTCAGCAGGAATGCCGAGACCG	4347476			1e-06	7A	18.6452
464	A	7A	42.997	eSNP	TGCAGTTACAGAAACAGAAAAGGAAAACTGAAGGAAGTGGATGGGCCGAGATCGGAAGAGCGGTTCAGC	4221410			2e-15	7A	15.6059
465	A	7A	46.114	DArT		wPt-3836
466	A	7A	47.841	DArT		wPt-0008
467	A	7A	59.492	eSNP	TGCAGCCGCGATCAAGAACTTCCAGGCCACCGTCGAGACGGAGACCGAGATCGGAAGAGCGGTTCAGCA	3618986			3e-13	3D	89.615
468	A	7A	60.378	eSNP	TGCAGCGATCGTCGCCGTTGGGATTGCCGCCACAGGCGTCCGTGCCGAGATCGGAAGAGCGGTTCAGCA	3604826			7e-15	7A	8.54911
469	A	7A	61.389	eSNP	TGCAGCAGATACTCGCGGGCCGAGATCTGAAGAGCGGTTCAGCAGGAATGCCGAGACCGATCTCGTATG	4371338
470	A	7A	63.055	eSNP	TGCAGCTTTTCCAGCCACCAATCCCAGCAGCAGCGCACCATGGTTGAAGCACGATCCGCCGAGATCGGA	3613321			2e-22	7A	8.7702
471	A	7A	66.722	eSNP	TGCAGCCTGCTCATCGCACCACGTATCAGAAGCGAAAGGATCAAAGGGAAGGTCGCCACCCCGAGATCG	4201354			2e-22	7D	11.6185
472	A	7A	70.385	eSNP	TGCAGTGTGAGTGTGTGACAACGTTCAGGCACAACTACACCGAGATCGGAAGAGCGGTTCAGCAGGAAT	3612178			4e-12	7A	1.49757
473	A	7A	72.902	eSNP	TGCAGTTTAGAGTCTGGCTGGTTGTCTGGCTGTGATCCATCCATGGATTTGGCCGAGATCGGAAGAGCG	3603723			2e-16	7A	6.60521
474	A	7A	75.877	eSNP	TGCAGAGCTTATTATCTTTGCTGGTGAAGCCGAGATCGGAAGAGAGGTTCAGCAGGAATGCCGAGACCG	4362747			1e-06	7A	10.9888
475	A	7A	80.769	eSNP	TGCAGCTTCGGTCCGCTCAGTCGGACAGGTCAAAGACCGAGATCGGAAGAGCGGTTCAGCAGGAATGCC	3604820			4e-11	7A	17.1103
476	A	7A	85.303	eSNP	TGCAGAGAAGCAGCGACCTGTTCGCGGTCCCTGCCGTGTCCACGCTCCAAGGCTGGGCAGAACTACCGA	4358662			3e-26	7A	17.2863
477	A	7A	89.315	DArT		wPt-6668
478	A	7A	98.522	eSNP	TGCAGACCAAGGCGCGGGTATGGCCCTGTTGCAGAAGCCAGGAGACGCGCGTACGAGACAGCCGAGATC	4349075			2e-22	2A	778.446
479	A	7A	98.996	eSNP	TGCAGCCACCCAAGGCAAGCCGAGATCAGAAGAGCGGTTCAGCAGGAATGCCGAGACCGATCTCGTATG	4358201
480	A	7A	100.849	DArT		wPt-2799
481	A	7A	101.892	eSNP	TGCAGCCGCTAGGGTTTTACGCAGATGGCCGCCTCCGCCGCAGCCACCGAGATCGGAAGAGCGGTTCAG	4359670			6e-16	7A	23.3322
482	A	7A	102.866	eSNP	TGCAGAAATTGGTAGCGCCTCGACCGAGATCGAAAGAGCGGTTCAGCAGGAATGCCGAGACCGATCTCG	4365377
483	A	7A	105.325	eSNP	TGCAGTGCCCATGACGATCTGTGTGGTCCGCGGTCCGAGATCGGAAGAGCGGTTCAGCAGGAATGCCGA	4373596			8e-08	7A	20.9987
484	A	7A	107.649	eSNP	TGCAGTTGTGTGTTTGCGGCCGAGATCGGAAGTGCGGTTCAGCAGGAATGCCGAGACCGATCTCGTATG	4347650
485	A	7A	108.206	eSNP	TGCAGTTTCAGGATTTGTTACCGCCTTTCTGCCCCGAAATTACCGAGATCGGAAGAGCGGTTCAGCAGG	3611270			8e-14	7A	21.3522
486	A	7A	113.064	DArT		wPt-0538
487	A	7A	115.416	DArT		wPt-9207
488	A	7A	117.457	eSNP	TGCAGCAGTCCGCATCATGCATCTTTAGAGCCTCCCGCGCGGCCTCCGAGATCGGAAGAGCGGTTCAGC	3616779			8e-14	7D	19.4105
489	A	7A	120.59	DArT		wPt-2780
490	A	7A	122.195	DArT		wPt-2056
491	A	7A	124.654	eSNP	TGCAGATCCCATACGTGACGGCGACTCCGAGATCTGAAGAGCGGTTCAGCAGGAATGCCGAGACCGATC	4373197			4e-05	7A	15.0987
492	A	7A	128.02	eSNP	TGCAGGCTGCGGTCACATTGCCAGTGATGCTCCGAGATCGTAAGAGCGGTTCAGCAGGAATGCCGAGAC	4342450
493	A	7A	130.5	eSNP	TGCAGGTTGGAATTTCTGAAAGGGAAGCAATGATCGATCCGAGATCGGAAGAGCGGTTCAGCAGGAATG	4219723			1e-11	7D	8.24096
494	A	7A	132.917	eSNP	TGCAGCTCAAAATGGCATCCATTGTTGGGATGGCCGAGATCAGAAGAGCGGTTCAGCAGGAATGCCGAG	4365495			2e-08	4A	739.802
495	A	7A	137.81	eSNP	TGCAGATTAAGGATTTGTTCGTCTTTTAGACACTGCACCAGCTAGGATCCAGATGGCCGAGATCGGAAG	3618591
496	A	7A	138.371	eSNP	TGCAGAAATCATCGTTAATGGAGTGTCCGAGATCAGAAGAGCGGTTCAGCAGGAATGCCGAGACCGATC	4349932
497	A	7A	139.6	eSNP	TGCAGGCGTCATCCCCATCGTGTCTTTTACCGCCCGTCATATTCCAATCATCGACGGCTAGGTGGGATC	4344015			4e-24	7A	19.4232
498	A	7A	141.282	eSNP	TGCAGCCGCTGTCGCCGCAGTGGCGACCGAGATCTGAAGAGCGGTTCAGCAGGAATGCCGAGACCGATC	4359170
499	A	7A	141.936	eSNP	TGCAGCCGATCCAGCTGGCGCTTCAGCTGCTTGACGCGCGCCTTCTTGACGCGATCCTTGCCGACGCGC	4339178			2e-21	2B	678.035
500	A	7A	143.419	eSNP	TGCAGCAACAGAAGCACCTCCTCTCTCCTCGCTGATCCTACTCCGAGATCGGAAGAGCGGTTCAGCAGG	4340640			3e-13	7D	21.4736
501	A	7A	144.394	eSNP	TGCAGCTATGGCCACCATCCATTAGTAGGAAAAAGCCTAGTAGGGGCATCGGAAAAGCAGCGTCACCGA	4363296			2e-14	7D	20.4001
502	A	7A	146.91	eSNP	TGCAGCCTCGCGCAGCGTGCTCCCGAGCCCCCTCGTCCAGGTGCTCCACGAGGAGAGGAGCAACAACGC	4341021			2e-22	1A	175.076
503	A	7A	149.476	SNP	TGCAGCAGGGCTGGCTAGCAGCTACTGTACTAGCTACTTGTAAAATCCTCACTCGCTCACTGAGCCGAG	4366515			1e-25	7A	34.1842
504	A	7A	151.456	SNP	TGCAGTAGCAGTTAACGGAAGGCTCGTAATCCATGGGGTGCACGCGGTATGGGATGGGAGAGGTACCTC	4356726			3e-25	7A	38.2416
505	A	7A	151.945	eSNP	TGCAGTTCTAGGACCTGTGTCCACTCAGCCGAGATCTGAAGAGCGGTTCAGCAGGAATGCCGAGACCGA	4341129
506	A	7A	152.475	eSNP	TGCAGTTCCATACTTCAATCTCGCCGTCGTCGAAAGCGTAGTCCCAAGATTCTTAAATCTCCGAGATCG	3608774			1e-23	7A	38.327
507	A	7A.1	0	DArT		wPt-6147
508	A	7A.1	0.406	eSNP	TGCAGGCAGTAAGCAGGCTTACCCTGTTTGAGCCGAGATCGGTAGAGCGGTTCAGCAGGAATGCCGAGA	4359794			2e-08	7A	726.72
509	A	7A.1	0.597	DArT		wPt-7792
510	A	7A.1	0.597	DArT		wPt-1259
511	A	7A.1	4.18	eSNP	TGCAGGTGAACGGCGCAGCCGCAGACTTCCTGTTGGAGACACGTCAAAGATATCTGCTAAAGCTAACCA	4339991			8e-27	7A	726.509
512	A	7A.1	5.94	SNP	TGCAGCCCTCAGCCCAACGAGGCTCCCAGGCCTCACATACTCCCTCGCCGACTCCTTCGCCGAGATCGG	3046658			2e-21	7A	720.913
513	A	7A.1	6.425	SNP	TGCAGCTGGAGGGTGAAGGAGCCACGAGGAGCCCAACCGAGGTCATAGAAGCCGCAGGGCAGTGGCACT	4371107			8e-27	6D	124.148
514	A	7A.1	16.281	DArT		wPt-0745
515	A	7A.1	18.913	eSNP	TGCAGGTCACGCGCTCCAGCCGTCATGCTTGCACTGAACGCTGCCCTTAGGCCGCCGAGATCGGAAGAG	4358018
516	A	7A.1	29.825	eSNP	TGCAGCACATATACCTCTACAATTGCCCCAGGCCGAGATCGGAAGAGTGGTTCAGCAGGAATGCCGAGA	4343552			2e-08	7A	701.253
517	A	7A.1	32.957	eSNP	TGCAGTTGATTGTTTGTCTAGTGGTTATTTATATTGTACTTGTGGAGAAGCTAATCAAGCACCGAGATC	4341702			4e-24	Unknown	83.3855
518	A	7A.1	46.619	eSNP	TGCAGCTCTGCCGAACTTGGCGGCGAGGAGGGCACGGGCGTCCTACAGCTCCGAGATCGGAAGAGCGGT	3616612			5e-17	7A	700.075
519	A	7A.1	47.157	eSNP	TGCAGCAGCACCCCACCCACGCACAGCCGCCGCCGCCTCTTCCCCTTCCACCCCACCATCTCGTCCGAT	4345921			8e-27	7A	700.422
520	A	7A.1	48.216	eSNP	TGCAGGTCTCCACCTCTGGTACATACATTGGCCAGCACCACATCACGACCCTTGTCTCCTCCACCTCCG	4202602			3e-20	Unknown	83.3777
521	A	7A.1	48.216	eSNP	TGCAGGTGGCAAACCTGACCTCTGCTACACTGTCAGGCGTAACAAAGGCAAGAATTCAGGCCGAGATCG	4349680			3e-20	7A	699.865
522	A	7A.1	48.216	eSNP	TGCAGTTGTTGTCGCAAACGAGGAGGGGACACCTTGCCGCCGAGATCGGAAGAGCGGTTCAGCAGGAAT	3603271			4e-12	2A	39.1868
523	A	7A.1	48.216	eSNP	TGCAGGTGGCAAACCTGACCTCTGCTACACTGTCGACAGGCGTAACAAAGGCAAGAATTCAGGCCGAGA	4373369			3e-25	7A	699.865
524	A	7A.1	54.094	SNP	TGCAGGACCTCAGCGTAGAGGAGGCTGGCTGGCGCGACGGACAGCAGAGGGCGACAAAGCTCGATCCGA	4368860			6e-22	3A	235.368
525	A	7A.1	56.925	eSNP	TGCAGAAGATGGCAACGACAGGACCATGGCATAGAGGAAGGGAGAGGAAGGAGAGAAGGGGCACGAGGA	4341525			1e-23	7A	703.895
526	A	7A.1	56.925	eSNP	TGCAGAAGATGGCAACGACAGGACCATGGCATAGAGGAAGGGAGAGGAAGGAGAGAAGAAGGGGCACGA	4362311			8e-27	7A	703.895
527	A	7A.1	62.118	eSNP	TGCAGCTCCTTGGCCAGCCCCGAGATCAGAAGAGCGGTTCAGCAGGAATGCCGAGACCGATCTCGTATG	4352020
528	A	7A.1	66.062	eSNP	TGCAGGCTGGCTGCATCTGCACGTGGAGGCCGACCGTACCATGGCCGAGATCGGAAGAGCGGTTCAGCA	4204309			7e-15	7A	722.592
529	A	7A.1	69.42	eSNP	TGCAGATCTTGAGATTGGGGTCCAATATGTTCAATGGCCATATTCCGAGATCGGAAGAGCGGTTCAGCA	4364739			2e-09	7A	736.121
530	A	7A.1	70.339	eSNP	TGCAGGTTTCGAACCTAGGCCCTTCAACAATTAGCACAGCCGCGATAAACAGCTAGGCCACCCAGATCG	4350780			2e-21	7A	735.463
531	A	7A.1	76.379	DArT		wPt-0494
532	A	7A.1	80.551	eSNP	TGCAGTCATACCTTGAAAGTAGGCCGAGATCGGAAGAGTGGTTCAGCAGGAATGCCGAGACCGATCTCG	4362689
533	A	7A.1	81.719	eSNP	TGCAGTGGACGCGGTGGTGCCCTCTCGGGCGTGGATGCACGACGGCTTCACCTGCTACGGCCCCGTGGG	4361503			8e-27	7A	730.838
534	A	7A.1	82.928	eSNP	TGCAGTTTCGCATCCGCGACGGACACGCCGAGATCGTAAGAGCGGTTCAGCAGGAATGCCGAGACCGAT	4344425			1e-05	7A	734.688
535	A	7A.1	88.514	eSNP	TGCAGCGTTTCAGCGACTAGGTCTTCGCCACCGAGATCAGAAGAGCGGTTCAGCAGGAATGCCGAGACC	4372379			3e-07	7A	720.91
536	A	7A.1	89.61	eSNP	TGCAGAGGATAGGCCTTGCAGGAGGGAATTAGGGTACCAGTTACTCCAAGGTTCGCTGAACAGTACCCG	3608357			8e-27	7A	719.739
537	A	7A.1	94.114	eSNP	TGCAGGCGATGAGCACGAACGGGCTCACGCCCGTATCCAGCGAGAGCTTGGAGAGAACATTCATGCCGA	4344662			1e-23	7A	708.347
538	A	7A.1	97.781	eSNP	TGCAGAACTGCATATGATGGTACTGCCTTTACTTTTACATATGCCGAGATCGGAAGAGCGGTTCAGCAG	4215488			1e-11	7A	708.466
539	B	1B	0	eSNP	TGCAGGCTATGCTCACGACAGTGCGCCTCTCCGATATCGGAAGAGCGGTTCAGCAGGAATGCCGAGACC	4340628			4e-05	1B	6.79332
540	B	1B	0.486	eSNP	TGCAGAACCAACAGTTGCCGCGGGAGGCAGTCTCGTGCACCTGCTGCCTAGCACGGCCGAGATCGGAAG	4365485			5e-17	1D	4.24376
541	B	1B	0.486	eSNP	TGCAGTGCACCTGTGTTTGAGGAGTTTCTTCCGAGTGTTCCAATGGCGGAGCTGGTGGCTGCCATGGCC	4351911			9e-20	1A	6.34129
542	B	1B	0.486	eSNP	TGCAGATCGATTTCAGAACTTTGCCTTCGAAACCTCGTACGACAATCCCGAGATCGGAAGAGCGGTTCA	3615290			2e-16	1B	6.67712
543	B	1B	1.646	eSNP	TGCAGGGTATATTGGCTGTATTTCTACATAAATGTGGGGTGCAGGTGACTCCATTAATTGCGATGGCAG	3621783			8e-27	1B	6.43516
544	B	1B	3.748	eSNP	TGCAGGTGGTCCTCGCTTGTCCACCGCAGCAACCTTGCCACAGTCACGGCCTTGCCACCGAGATCGGAA	3616145			3e-19	1B	7.2308
545	B	1B	7.967	eSNP	TGCAGTGATGTCAGTGCAATTAGTGCTTGATTCCTGTGACCGAGATCGGAAGAGCGGTTCAGCAGGAAT	3623549
546	B	1B	9.967	eSNP	TGCAGCGGGCGACAAATAGTCAAGTTTCGCACCGAGATTGGAAGAGCGGTTCAGCAGGAATGCCGAGAC	4364722
547	B	1B	9.967	eSNP	TGCAGGTTGCCCTCTCACGGATCTAAAATCTCTGGGACCTCCTCCATATAATGGGCCGAGATCGGAAGA	4352530			4e-18	1B	8.56078
548	B	1B	9.967	eSNP	TGCAGTAATAATTTTCCTTCTTCTTTTCATCCCATTGGCATGGCGATACCACGCCGAGATCGGAAGAGC	3616137			1e-05	1A	7.22912
549	B	1B	17.095	eSNP	TGCAGGTTAATTTGAGCCCAAATTCATGCATGCCTGTAGAGAAAAAGAAAAAGAAAGCTTCCCGAGATC	4201437			4e-24	1B	9.26836
550	B	1B	17.095	eSNP	TGCAGGTTAATTTGAGCCCAAATTCATGCATGCCTGCTTGCCGAGATCGGAAGAGCGGTTCAGCAGGAA	4216397			4e-11	1A	8.31954
551	B	1B	32.812	eSNP	TGCAGGCAGCGACCAATGTCAGTAAGCGGATACACTGACTTACTCGGAGAGGAGATGAAGAAAGACAAA	4221603			8e-27	1B	13.4483
552	B	1B	35.783	DArT		wPt-2575
553	B	1B	44.092	eSNP	TGCAGCGCAAGGAACTCGACGAGCTCAGGCGGGATCGGGCCGAGATCGGAAGAGCGGTTCAGCAGGAAT	4203094			4e-12	1B	15.033
554	B	1B	47.341	eSNP	TGCAGCAGCACGATGTGATGTCGGGCTTGTCATGGTTGATGATCACCAGCTTCATATTGGTCTGCGTGC	4369022			8e-27	1B	13.4511
555	B	1B	47.341	eSNP	TGCAGCAGAACGCACCGTGCGAAGCTTTACATGTGGGATGACGAGATGCTGGGCAGCATGCCGAGATCG	4344789			1e-23	1D	9.59529
556	B	1B	48.192	eSNP	TGCAGAGCCTCAAGTTGTAGGGCAACCTGGTGAAACTACCGAGATCGGAAGAGCGGTTCAGCAGGAATG	4354735			1e-11	1B	12.4273
557	B	1B	59.493	eSNP	TGCAGACCAATCGCGAGCGCCGAGATAGGAAGAGCGGTTCAGCAGGAATGCCGAGACCGATCTCGTATG	4372297
558	B	1B	59.493	eSNP	TGCAGGCGGGCGAGGCTAAAGACGCGGGAGAGCTTCTCACCGAGATCGGAAGAGCGGTTCAGCAGGAAT	4358048			1e-11	1B	542.642
559	B	1B	65.071	eSNP	TGCAGGCGGATGGCAGAGCCGAGACCGGAAGAGCGGTTCAGCAGGAATGCCGAGACCGATCTCGTATGC	4343127
560	B	1B	65.978	SNP	TGCAGCTTAACAAAAGATGAGGAACATCGTGCACTGCGCTAGTCATCAATTCCTTCCTCTCAGTTACGG	4369737			3e-25	1B	60.587
561	B	1B	67.741	eSNP	TGCAGTCCAGGCAAAAGGTAAACGAGGTCCTTCTCTGAATTCATCTCGCAGACGCCATCTATTGTTTGA	3044930			4e-24	1B	46.39
562	B	1B	67.741	eSNP	TGCAGCAGGTGGTGGCCGCACAAATATCTCGTCTGCGCCAACAGAGCCCCGAGATCGGAAGAGCGGTTC	4361871			1e-12	Unknown	3.51433
563	B	1B	67.741	eSNP	TGCAGCTGCAAGAAAGCATCGTCCACCGGACCCTAGATCCATCACCCATGTACGCCAAGGCAAATGTCA	4343378			3e-25	1B	46.0604
564	B	1B	67.741	eSNP	TGCAGACCTTGCTCTTCACCCTGCCACAGAGACAGAGTTGCTGCTGCGGCGAGTAGCAGGAACTTCAGA	4354011			8e-27	1B	41.9754
565	B	1B	76.692	DArT		wPt-8682
566	B	1B	76.692	DArT		wPt-5899
567	B	1B	76.692	eSNP	TGCAGTTGGGAGTGTTCGCAGAGGTGTGATTTCGCCGAGATCGGAAGAGCGGTTCAGCAGGAATGCCGA	3622525			2e-09	1B	49.8409
568	B	1B	82.075	eSNP	TGCAGGCAAAACATGTGAGAAACGAGTCCGAGATCGGAAGAGCGATTCAGCAGGAATGCCGAGACCGAT	4360634			1e-05	4D	120.282
569	B	1B	83.895	eSNP	TGCAGTTTTTTTAGCAGAATTTCAGAGTTGATATTGTTATCAATTGACCGAGATCGGAAGAGCGGTTCA	4218619			2e-16	1B	49.9247
570	B	1B	93.125	DArT		tPt-5675
571	B	1B	99.729	eSNP	TGCAGCGCGAGATGCACGCACGCCGAGATCCGAAGAGCGGTTCAGCAGGAATGCCGAGACCGATCTCGT	4374099
572	B	1B	100.35	eSNP	TGCAGCAAGAGAAAGACAAAGCTGTAGAAACTCCATGGCCTTAACGACGCGGCGAAGACACAGACACAA	4213165			8e-27	1B	25.7505
573	B	1B	101.482	eSNP	TGCAGATCTCTTGTTTTGCTCACGTTTGCGCCGAGAACGGAAGAGCGGTTCAGCAGGAATGCCGAGACC	4345745			3e-07	1B	30.3947
574	B	1B	104.831	eSNP	TGCAGCAGAGATTTTGAAGAAATATGATGCCAACCACTTGTTCTTGTTAGCATGGCTCACAAGATCCGA	4201167			3e-26	1B	21.3523
575	B	1B	112.535	eSNP	TGCAGCTCCGTCGGCCTCCTCGTCGCCGCTTCCGGAGACGTCGCAACATGAGAGCAACTGGGCAGTCGC	3623395			8e-27	Unknown	2.56698
576	B	1B	116.586	eSNP	TGCAGCTGCGTGCCATCCTGCTCCATCGATGGACCGTGATCGGAAGAGCGGTTCAGCAGGAATGCCGAG	4345876			6e-09	1B	22.7013
577	B	1B	116.586	eSNP	TGCAGCGGGTTCCTCACAAACGCAGGTTTGTACCGAGATAGGAAGAGCGGTTCAGCAGGAATGCCGAGA	4349038			1e-06	1B	17.3859
578	B	1B	116.776	eSNP	TGCAGTATAAGCCAGGATCAACCTTCCACACATCCACAACATGAAAAGCCTCAGTTGCATTAGTGATAA	4216860
579	B	1B	116.983	eSNP	TGCAGAAAATGTCCGTGGATGCATTGTTAGGTGACAATTTGCTGTGGGTTGTACGATTTCCATCTCTCA	4349771			3e-25	3D	554.694
580	B	1B	116.983	eSNP	TGCAGGAGTCTGTGTCGTTCAGGCGGTTACTGTCCGAGCCACTCGAGTGGGATACCACGGGGCATGTCT	4354067			8e-27	2A	625.939
581	B	1B	118.123	eSNP	TGCAGCTGGGCCGCACCCCGCGCCGAGATCTGAAGAGCGGTTCAGCAGGAATGCCGAGACCGATCTCGT	4340258
582	B	1B	120.512	eSNP	TGCAGCAGGGATCGAGCAAAACATGAAGCAGAACGAATGAAGCAAACCATGAGCAGCACAGAACTCATA	3619432			2e-21	1B	25.9461
583	B	1B	121.66	eSNP	TGCAGACTTCCGCCTCTAAAAGCCCTTGGACAATGGACGAGCCGAGATCGGAAGAGCGGTTCAGCAGGA	3603496			1e-11	1B	26.6314
584	B	1B	126.019	eSNP	TGCAGCTTCGCCCATCTGCCGCCGCCCTGCTTCTTCCCGAGATCGGAAGAGCGGTTCAGCAGGAATGCC	3604249			2e-10	1B	36.2766
585	B	1B	126.019	eSNP	TGCAGCTGCGTGCCATCCCGCTCCATCGATGGACCGAAATCGGAAGAGCGGTTCAGCAGGAATGCCGAG	4340874			2e-08	1B	22.7013
586	B	1B	131.823	eSNP	TGCAGGCGGCACCGTGGGGCGCGCGCGCCCTCATGGTGTCCACGGAGGGCACATGTATCGTCAACTACA	4213588			2e-22	1B	28.1656
587	B	1B	131.823	eSNP	TGCAGCGAACCACTCCAGCCGATTCCGAGATAGGAAGAGCGGTTCAGCAGGAATGCCGAGACCGATCTC	4362274
588	B	1B	134.533	eSNP	TGCAGCAGCGCCAAGGGGCGCAAGGCCAGCTACCAGGACGCCGCCGAGATCGGAAGAGCGGTTCAGCAG	4356294			2e-14	1B	41.7962
589	B	1B	135.851	eSNP	TGCAGCTCTTCATGCCAGGTGCAGTGCAATTGTAGCCGCCGAGATCGGAAGAGCGGTTCAGCAGGAATG	3610820			1e-11	1B	39.8735
590	B	1B	144.05	SNP	TGCAGTAGTGGGTGGGGGCACACTCACAGGCGCAGCCCGAGATCGGAAGAGCGGTTCAGCAGGAATGCC	4367346			2e-10	1B	109.96
591	B	1B	144.05	eSNP	TGCAGAACGCCATGTCGTGCACGTGTGGCCATCGTGTGGATGGACATGTCAGAAGGGCGAAGCCATGGA	4352658			3e-25	1B	114.475
592	B	1B	147.864	eSNP	TGCAGTGCGGTGATCAATTGATGTGTTTATGGTTGGACCGAGATCGGAAGAGCGGTTCAGCAGGAATGC	3604437			4e-11	1B	281.961
593	B	1B	151.469	eSNP	TGCAGGGGTGATCTACAACAACAGAAGATGCAGAGTACCGAGATCGGAAGAGCGGTTCAGCAGGAATGC	4346555
594	B	1B	151.469	eSNP	TGCAGGCTTCGCCCGCCAGACTCCACGCGCACCGAGATCTGAAGAGCGGTTCAGCAGGAATGCCGAGAC	4345476			8e-08	1B	233.412
595	B	1B	152.111	SNP	TGCAGTACATCGACGAAGCATTCGCCGACATCGGCCCCTCCCTCGTCCCCCCGAGATCGGAAGAGCGGT	4353237			4e-18	1B	349.57
596	B	1B	153.38	eSNP	TGCAGTATCAGATCAAGATCAAGACGAGATCAGCGGCTGCGGCCGTGCCCGAGATCGGAAGAGCGGTTC	4218445			5e-17	1B	388.896
597	B	1B	153.909	SNP	TGCAGAATCTTGCCGCCCACATATTCAGCCAAGGAAGATCTCAAGTTGCTAACCGATTGTCCATGGCAT	4367392			8e-27	1B	388.01
598	B	1B	156.723	eSNP	TGCAGGAGTATCTACCATTCGGTTCCCAGGCCCAGCTAATCTCATCGATGGCCTCCGAGATCGGAAGAG	4204770			3e-20	1B	442.156
599	B	1B	157.404	eSNP	TGCAGCTCCTGGCGGCAGGCCACTAACCTGGCGGCAATCCGAGATCGGAAGAGCGGTTCAGCAGGAATG	4349775			1e-11	1B	539.838
600	B	1B.1	0	eSNP	TGCAGATCAGGCACGCGCGCAGCTCAGCCGAAGTCAAAATCCTGTCGGTCTCGGCGAAATCGATCCGAG	3608467			1e-25	Unknown	8.85598
601	B	1B.1	0.135	DArT		tPt-514123
602	B	1B.1	0.673	eSNP	TGCAGTGCCACATTGGGTAGGCAAATTGACCTCTCTCAAGAAACTTTGGATACATAACAATGAAGGCTT	4342826			8e-27	1B	678.785
603	B	1B.1	1.118	DArT		wPt-1973
604	B	1B.1	1.656	eSNP	TGCAGAGCCACCTTAGTAAGCGCCACAGTGAGAGCGGAAGACCAAGATAGTTGCATCAGAACCGAGATC	4342158			4e-24	1B	678.632
605	B	1B.1	1.922	DArT		wPt-9028
606	B	1B.1	10.498	eSNP	TGCAGATGCGCTCTTGGCGCACTCGAAGAACGTGGACCTCGTCCACCACGTCCGAGATCGGAAGAGCGG	4355663			1e-11	1B	670.557
607	B	1B.1	13.789	eSNP	TGCAGGAGAGGACGAGCGACAGAAGCCCATATCCCAGTTATTAGCAGCAAGTTCCGAGATGGAAGTGCC	3624373			8e-27	1B	671.292
608	B	1B.1	15.81	eSNP	TGCAGCCTTTGAGGGAGCCCGCCAGGTGCTTGCCGTGATCGGAAGAGCGGTTCAGCAGGAATGCCGAGA	4351040			2e-08	1B	671.278
609	B	1B.1	16.893	eSNP	TGCAGGAGGAGACCAACAATACTGCGACCATGGCCGAGATCCGAAGAGCGGTTCAGCAGGAATGCCGAG	4366078			3e-07	1B	669.241
610	B	1B.1	16.893	eSNP	TGCAGCGCGTTGGACTGCACCTTGTTGCCGAAGGCCCAGTAGCCGAGATCGGAAGAGCGGTTCAGCAGG	3605627			8e-14	1B	673.786
611	B	1B.1	16.893	eSNP	TGCAGACCAACCTGCCGCAACGCAACACATCGCCGCCGAGATCGGAAGAGCGGTTCAGCAGGAATGCCG	3624817
612	B	1B.1	18.073	eSNP	TGCAGAGCGGGCAGGTGCTCTTGCTCTTGATCCACAGCGCAAGGCAGCAACGGTGGAACACGTGCCCAG	4360516			3e-25	1B	669.784
613	B	1B.1	22.748	eSNP	TGCAGACACGTGCTTGGCAGCCGCCAAGAACTGGCCCAACACAGGCGGTGGCGTGATCCGAGATCGGAA	4361424			8e-14	1A	577.057
614	B	1B.1	25.959	eSNP	TGCAGACCGCGTGTTCCACGACCGAGATCGGAAGAGTGGTTCAGCAGGAATGCCGAGACCGATCTCGTA	4358909
615	B	1B.1	28.496	eSNP	TGCAGGTGTTGGCCTTCACCATAAGTGTCATAGCCGTCGTCGCCGCACTGTCCTCGAGTCTGGTATCGC	4344964			1e-24	1B	686.216
616	B	1B.1	28.496	eSNP	TGCAGACACGCAGCCGCAGCCGCAACCCGCAACCGCAGGTGGATCCTCGCCATCAGCGCCCGCCGCACC	4361433			5e-23	2B	3.07533
617	B	2B	0	SNP	TGCAGCTTCAAGGGTAGGGATGATGATGGATGGTGGATAATGCCAGTCGTCTTGTTTGTCGTCAAGTCG	3047200			3e-25	2B	17.7794
618	B	2B	6.457	DArT		wPt-6271
619	B	2B	6.776	DArT		tPt-4246
620	B	2B	7.11	DArT		wPt-2106
621	B	2B	10.555	DArT		wPt-6311
622	B	2B	13.228	eSNP	TGCAGAATCCCAAGCAAGACCGCAGGTGCTGCGGCAGATTCCTGTAGCTGGACGCGTCGATGGCGCCGA	4368708			1e-24	2B	22.0198
623	B	2B	14.627	eSNP	TGCAGCCCCATTCCTCTAGCTCGCGCGCTGCCACCTGAGATCGGAAGAGCGGTTCAGCAGGAATGCCGA	4344709			1e-06	2B	22.6172
624	B	2B	16.001	eSNP	TGCAGGCTGGTGGTGCGTGCGTTGATGCTCCGAGATCGGAAGAGGGGTTCAGCAGGAATGCCGAGACCG	4355299
625	B	2B	18.566	DArT		wPt-9958
626	B	2B	22.276	eSNP	TGCAGCTATGGAAACGACGGGTCGAGACAAGCTCTGGCCTCACCAGAATCGTGCCGAGATCGGAAGAGC	4342800			9e-20	2B	22.5543
627	B	2B	33.514	eSNP	TGCAGAAGAATCAATAAAGACCCTGCGAAGCGCAACGAACATGTACGAGGCCATGAAAACTCTGCCGAG	4217476			1e-25	2B	46.4164
628	B	2B	34.059	eSNP	TGCAGATCCACACCTCGCCACCTCCCTTGGCTAGCATGAGCTCCCCCGACCAGGCCCTCCCACCGAGAT	3609575			1e-24	2B	46.3306
629	B	2B	34.549	eSNP	TGCAGCCACTGCGCGTCGCCCCGAGATTGGAAGAGCGGTTCAGCAGGAATGCCGAGACCGATCTCGTAT	4365640			0.074	2B	46.2416
630	B	2B	35.071	eSNP	TGCAGGCCAAATACTACCCTGACGGCAACATATTTGGGGCCGAGATCGGAAGAGCGGTTCAGCAGGAAT	3623724			4e-12	2B	46.0869
631	B	2B	36.215	eSNP	TGCAGATGCATCATGAACATGCTCATGTTTCCCTGCCATGCCATGCAGACTGAGAGCTCCCGAGATCGG	3603833			5e-23	2B	46.0801
632	B	2B	40.269	eSNP	TGCAGACAGGTAGATGAACATATATCTTGAAGTGCGCCCGAGATCGGAAGAGCGGTTCAGCAGGAATGC	3624566			4e-11	2B	46.6738
633	B	2B	46.069	DArT		wPt-3983
634	B	2B	46.351	DArT		wPt-4997
635	B	2B	46.701	DArT		wPt-4327
636	B	2B	47.547	DArT		wPt-9668
637	B	2B	49.128	DArT		wPt-7619
638	B	2B	56.287	eSNP	TGCAGCACCGTGCAGTTGCCGTAGTACCCGGGATCGGAAGAGCGGTTCAGCAGGAATGCCGAGACCGAT	4346646			4e-05	2B	48.8037
639	B	2B	58.075	eSNP	TGCAGGCGGAGGCGGTGGCGCCGAGATCGGTAGAGCGGTTCAGCAGGAATGCCGAGACCGATCTCGTAT	4343275
640	B	2B	59.106	eSNP	TGCAGGAAAGCATGCGTCCAGGTCGACCCAAGTGCACTCAACAGCCATCTCGTATCCAGGAGGAGGGTT	3614296			3e-25	2B	47.668
641	B	2B	59.644	SNP	TGCAGTGGACGCGGCCCACGGAGTGCGCGCCCAGCAGCGCCACCACGGCCTCGGCGTCCAGCCCCATGG	4208900			1e-25	2B	58.3454
642	B	2B	61.939	eSNP	TGCAGCTCTTCAAGGTCCACCAGCTCCGCCGCCTCATCCCTTGCTCACGTACGCTCGTCGAGGTGTACA	4347969			8e-27	2B	53.4395
643	B	2B	67.222	eSNP	TGCAGAGGAGCCCGAGCCGCCATGGCCGAAATCGGAAGAGCGGTTCAGCAGGAATGCCGAGACCGATCT	4373771			4e-05	1B	637.956
644	B	2B	70.011	eSNP	TGCAGACTTGTGAAGGAAACAATGTTTCTTCATCACTAGCATGTATGCCGAGATCGGAAGAGCGGTTCA	4346154			2e-16	2B	68.5821
645	B	2B	70.829	eSNP	TGCAGAAGCGGTTGGATCGCCGAGATCCGAAGAGCGGTTCAGCAGGAATGCCGAGACCGATCTCGTATG	4351035
646	B	2B	71.359	eSNP	TGCAGACAGCGCGACAGCGGAGGATGTCCTTGGGTGGCAAACGGACGAGGATCTCTTCGACAACGATCC	4218943			2e-22	2A	47.7797
647	B	2B	71.359	eSNP	TGCAGGAACTGTTGTATTTGGTGATGATCCGAGATCAGAAGAGCGGTTCAGCAGGAATGCCGAGACCGA	4349186
648	B	2B	73.727	eSNP	TGCAGACTCAGTGGTTCCGATCTCCGAGATCAGAAGAGCGGTTCAGCAGGAATGCCGAGACCGATCTCG	4349324
649	B	2B	80.035	SNP	TGCAGTTCTCGCTGCTTGAGCTTCAGTGGCAGCAGTTCTGGCGACGTGTCCACAGCATGCATCGATCAC	4346271			8e-27	2B	92.5936
650	B	2B	80.035	eSNP	TGCAGCAACTCAAGGAGGAGAAGGAAAAACTCAAGGAGGGGAAGTCGGAGGCGACGTCGGAACGAGTTA	3620573			8e-27	2B	101.073
651	B	2B	81.219	eSNP	TGCAGGAAGAAAAAAAACCCGATCTGCTGCAATACCGAGATCGGAAGAGCGGTTCAGCAGGAATGCCGA	4341921
652	B	2B	83.74	eSNP	TGCAGACATGGGACGGACGGTGCCGCCAGTCAGGGAGAGCCGAGATCGGAAGAGCGGTTCAGCAGGAAT	3620541			4e-12	2B	87.775
653	B	2B	85.948	eSNP	TGCAGCAACCGCTCCTCGACCTGCGGCCGATCTGGAATCGGGCGGAGGCCATGGCAGAGGCAAGGACAC	4205208			1e-24	3B	706.175
654	B	2B	88.263	eSNP	TGCAGGTTTCTGTTGCCACCTTCTGAACACTAGCTAGAAACGGCCGTTGTCCCCTGAGCAGACACACCG	4359585			8e-27	2B	123.129
655	B	2B	88.263	eSNP	TGCAGAATCCTCAAGGTAAAAGCATGGAACCTTATATTGATGCATTTTCAGTTAGAACAACGCTGCTTA	3040811			3e-25	2B	123.063
656	B	2B	88.263	eSNP	TGCAGTTGCGTTGTTGCGTTGTCTCAGAGGGGTATCTCCAGGTCGTGCTTCACGCCGCTCCGAGATCGG	3615024			5e-23	2B	91.1469
657	B	2B	90.771	eSNP	TGCAGGAAAGCCCCCGACTGGGCCGAAATCGGAAGAGCGGTTCAGCAGGAATGCCGAGACCGATCTCGT	4339339
658	B	2B	93.56	eSNP	TGCAGCTCCTAAACCTCCACCGAAATCGGAAGAGCGGTTCAGCAGGAATGCCGAGACCGATCTCGTATG	4341510
659	B	2B	93.56	SNP	TGCAGCAAGTCTCTCCCCCTCTGCTTTTTCGCACTGCCATTGCATGTTCAAAGGGTATGATGAGACGCC	3044946			3e-25	2B	143.001
660	B	2B	100.688	eSNP	TGCAGCCGCCTGGCTGCGCGGCGTTGCAACTGGGGAGGACTCTCTCATGTCTCTTGGATGGTCGGCCGA	4341519			8e-27	2B	147.497
661	B	2B	100.688	eSNP	TGCAGCCGTCCTTGCTCGAGCAGCACGGTTGCACCGAGATCTGAAGAGCGGTTCAGCAGGAATGCCGAG	4360839			3e-07	2B	150.898
662	B	2B	106.93	eSNP	TGCAGGCTGCCGTGTTTTTCTCTTGCTTCGTTTTTTGCTGGTTTGCTGCTCTGCTTCGCCGAGATCGGA	4343973			2e-22	2B	161.11
663	B	2B	106.93	eSNP	TGCAGCAGGCGCCGTCTGTTGTTACTATCGCCGAGATAGGAAGAGCGGTTCAGCAGGAATGCCGAGACC	4363146			3e-07	2B	170.864
664	B	2B	107.616	SNP	TGCAGGACTACTGCTACTACTACCACCAGCAGCAGGAGGCCGCCGCCGCCGCCGCGCAGGCCAAGCCCA	4212647			3e-25	2B	211.614
665	B	2B	108.257	eSNP	TGCAGAGACGAATCGCCGCCGCCGAGATCGAAAGAGCGGTTCAGCAGGAATGCCGAGACCGATCTCGTA	4339466
666	B	2B	115.799	eSNP	TGCAGAAACTTTGGATCGCCTCAGATTGTCAATCTGTCATGAAGGATATCACATAATGCCCCGAGATCG	3625135			1e-23	2B	226.711
667	B	2B	128.623	eSNP	TGCAGAATTGCTGCTGCCGCTCTTGTCCATGGCCGCTAGGCCCCTGTATGTGTGTGTGTATGGCCGAGA	4359151			3e-25	2B	305.775
668	B	2B	130.639	eSNP	TGCAGGGGCTGAATTTTGGGGCCCTCGCCGAGATTGGAAGAGCGGTTCAGCAGGAATGCCGAGACCGAT	4340235			1e-05	2B	451.226
669	B	2B	130.639	eSNP	TGCAGTGGAGGAAAGAAACCTTGGGCATAAGTGCATAATTATCACCAGCGGGAGTTCAAGCCGAGATCG	4344701			3e-20	2B	459.25
670	B	2B	131.67	eSNP	TGCAGGTTGGCGGTGACCGCCGTGCGACGGCGCGCCTTGAAGATGGACACGCACTCCTTGCCGTACCCG	3047911			3e-25	2B	409.664
671	B	2B	133.649	eSNP	TGCAGGTATACATTCAGGAGCGTTAGGTGGTCAGACTCTGGGACAAAGAATTTTTCCCTTGCTGCGTCG	4359651			8e-27	2B	258.643
672	B	2B	142.945	eSNP	TGCAGAGGAAATAGAGCTTATCGTGGTGCCTGCTGCCGAGATCGGAAGAGCGGTTCAGCAGGAATGCCG	4366762			5e-10	2B	87.7006
673	B	2B	146.42	eSNP	TGCAGACCGCACTGCACACGGGATCGGCCGAGTTCGGAAGAGCGGTTCAGCAGGAATGCCGAGACCGAT	4364191			0.0001	2B	73.987
674	B	2B	146.897	eSNP	TGCAGTTCGAGTGGAAGGGGAAAGGGAAGAGGCAGAAGAAGGGGTGAGGAGCTGAATGGCTCACCTTGC	4339469			8e-27	2B	74.8364
675	B	2B	150.72	eSNP	TGCAGGCAGTCGAGGTCGCCGAGATAGGAAGAGCGGTTCAGCAGGAATGCCGAGACCGATCTCGTATGC	4349411
676	B	2B	152.366	eSNP	TGCAGGGAGTCAGAATCCTAGGGTTTTGGCGCACGAGCAGCTCCGAGATCGGAAGAGCGGTTCAGCAGG	3606951			8e-14	2B	150.147
677	B	2B	155.06	eSNP	TGCAGTGACCAGTGAGGACCATGGCATCGAGACAGCCCAAAAGGAAACACTGCCGAGATCGGAAGAGCG	3605144			1e-17	2B	116.157
678	B	2B	155.858	eSNP	TGCAGGCGGCAGGGGCATGCGTGTCCGCGCGGGAGGAGAGCTCCCAGATCGGAAGAGCGGTTCAGCAGG	4348676			3e-13	2B	129.878
679	B	2B	156.953	eSNP	TGCAGCTGACAGCTATACATAGCTGACTGACCTGATCGACAATAATGAAGTAAGAACAGAAACCTTCTC	4221337			8e-27	2B	133.551
680	B	2B	159.99	eSNP	TGCAGCATGGTTGGCCTTCCGTTAGGCAATGGGTGCGAGCATAACAACGCAAGTTTCAGCACCAGCGAG	4373882			3e-25	2B	210.931
681	B	2B	162.031	eSNP	TGCAGCCATAAGGAGATTGCATAAAATGACCAAAGAGGTTTATGGCCACAAGACCGAGATCGGAAGAGC	3042580			9e-20	2B	412.655
682	B	2B	163.535	eSNP	TGCAGCATACAACTGATCCATCGTTTTTCTCTTTGTTGTTGCAGCAAAAGATTGTCATCCAGTTGAGCA	4213667			8e-27	2B	496.542
683	B	2B	174.112	eSNP	TGCAGCATCGTCATCCACAGGGCAAGCCACTCCAGCACCGAGATCGGAAGAGCGGTTCAGCAGGAATGC	4360525			1e-06	2B	788.067
684	B	2B	176.526	eSNP	TGCAGCATAAGCTGATGCTTGATAGTCATTCACCGAGATCTGAAGAGCGGTTCAGCAGGAATGCCGAGA	4349027			2e-08	2B	746.116
685	B	2B	176.526	eSNP	TGCAGCTTGATTGTATGTTTGTTGTATCAGGGCACCTCGTCTCTTTTGGCCACCCCGTGTGTTTCTTTC	4346852			3e-25	2B	748.153
686	B	2B	177.71	eSNP	TGCAGGATCCCGCGACCCCAATGCCACTGCTCTGCCGAGATCGGAAGAGCGGTTCAGCAGGAATGCCGA	4347546
687	B	2B	181.014	SNP	TGCAGGTACACGGGGAAGTCGGAGTTGTTTGTCACCAGCACTGCGCCGAGATCGGAAGAGCGGTTCAGC	4358948			2e-15	2B	750.018
688	B	2B	182.672	eSNP	TGCAGGTAGCCGAGGGCGATGCACGGGCTAGTGCGGCAAGAAAGTTGTTCAGCCCGCGTTCCGAGATCG	4373516			5e-17	2A	748.438
689	B	2B	182.672	eSNP	TGCAGTGGGACGACCCACCGCCCATCTAAATTCCAACCGAGATCGGAAGAGCGGTTCAGCAGGAATGCC	4354300
690	B	2B	191.762	DArT		wPt-9190
691	B	2B	192.487	DArT		wPt-5989
692	B	2B	194.101	DArT		wPt-4223
693	B	2B	198.86	SNP	TGCAGAACAAAACGCGTGCAGATATAGACCCACGTTGAATGACTTTCATGGTCCGGACATCACGTTCCG	3617851			3e-25	2B	749.226
694	B	2B	199.831	SNP	TGCAGAACAAAACGCGTGCAGATATAGACCCACGTTGAATGACTTTCATGGTCCGAGATCGGAAGAGCG	3610460			1e-17	2B	749.226
695	B	2B	201.233	eSNP	TGCAGGTACACGGCGCCGCGGTAGGGATGGACGGCCGAGATCCGAAGAGCGGTTCAGCAGGAATGCCGA	4340179			2e-09	2B	718.396
696	B	2B	204.458	eSNP	TGCAGCTCTTGGCAGTTGCCGAGACCGGAAGAGCGGTTCAGCAGGAATGCCGAGACCGATCTCGTATGC	4374104
697	B	2B	205.208	eSNP	TGCAGCGACTCCACCGCGCGTGCCACCTCCGAGATCGGAAAAGCGGTTCAGCAGGAATGCCGAGACCGA	4347999			3e-06	2B	752.476
698	B	2B	205.785	eSNP	TGCAGCACTTTGGTGGGTCGACAGGGTGCGGCCACGACGACGCCGAGATCGGAAGAGCGGTTCAGCAGG	4204361			2e-09	2A	746.936
699	B	2B	207.107	eSNP	TGCAGTATTCCCCAAAATCTTTTGAGCTGAAAACCTAGGTTTGGTCATTTTCAATTGTCCAAGTGGATA	4204820			7e-15	2B	476.496
700	B	2B	207.107	eSNP	TGCAGTAACAGAAACGGTATGGTAGAGCCGAGATCGGAAGAGTGGTTCAGCAGGAATGCCGAGACCGAT	4349433
701	B	2B	211.67	eSNP	TGCAGTCCAACGCAACGGCGGCCATGATGCAGCGCATGGGCGACCCCGCGCTAAGGCCAGAGGAGGATT	4344617			2e-21	3A	435.802
702	B	2B	218.247	DArT		wPt-8776
703	B	2B	219.718	eSNP	TGCAGTGAGCATGGAGGAGGAAGGTAAGCTCATCCCCCTCCTCAAGACGCCACTCGTGCTGGTGCCCAC	3607797			8e-27	2B	765.461
704	B	2B	221.4	eSNP	TGCAGTACACCTCGGTAACGTCTCGCACAGCGCCGCGCCTCAGACCCTTGCAGAACGCGCACGTCGACA	4221504			8e-27	2B	765.762
705	B	2B	221.714	DArT		wPt-7506
706	B	2B	221.877	eSNP	TGCAGCTGGTCTATCTGGGGGCAGCCACGGTGTTCTACTACGAAGCCATGGAGAGCAAGGAGGCGGTGC	4369086			8e-27	2B	766.179
707	B	2B	221.877	eSNP	TGCAGAGGCATGATTCCGTGCTCGCCATCCGAGTTCGGAAGAGCGGTTCAGCAGGAATGCCGAGACCGA	4345023			3e-06	2B	765.58
708	B	2B	232.243	eSNP	TGCAGCTTGACGTGACAAGCACTAGCACTAGTAGCCGAGATCGGAAGAGCGGTTCAGCAGGAATGCCAA	4345829			2e-09	2D	268.257
709	B	2B	232.243	eSNP	TGCAGCCCTCATCATCCTCGCGCTTCTCCCGAACCGAGATCAGAAGAGCGGTTCAGCAGGAATGCCGAG	4348498			6e-09	2B	775.002
710	B	2B	233.69	eSNP	TGCAGGATTTCGCTCAGGGCTCGCGCACGGCGCCGAGGCGGTTGGTCAGCGGGCGCTGGCATCAGCCGA	4220996			3e-26	2B	775.156
711	B	2B	235.792	eSNP	TGCAGTGCTGCGCATTCAGGCGAGTATGTCGTTGTTCAATGAAATAGTCAGTCCGCAAGGTAAGAAACT	4204344			8e-27	2B	775.157
712	B	2B	237.845	SNP	TGCAGCAAAGCCAGAAGGCAAACGTTCTAAATAAACCGAGATCGGAAGAGCGGTTCAGCAGGAATGCCG	3041947			5e-10	2B	777.297
713	B	2B	241.291	eSNP	TGCAGATGAAAAATGGACTCATGGTGAAGTTGAAGAAGCGAGAAATGTAACCTTTGGTCTCTTTTTCTT	4346502			8e-27	2B	778.003
714	B	2B	241.291	eSNP	TGCAGACTGGGGGACGGCTTCAGTGCGGTCAAGCCAGCTCCATTGTTGTGCTTCTTGGGAAGATGGAGG	3620203
715	B	2B	243.246	eSNP	TGCAGACCGCGACGGCGCCGAGATAGGAAGAGCGGTTCAGCAGGAATGCCGAGACCGATCTCGTATGCC	4341615
716	B	2B	247.95	eSNP	TGCAGGCCACGACCCATGGAAGGATGACGAGTCTGACTCTGACGAGGAGGAAATGACCCCGAGATCGGA	3605083			2e-22	2B	800.78
717	B	2B	248.977	eSNP	TGCAGCCATGGCGAACTTCCATCGGTGCAATCCTTTTCGGAGGTCCGAGATCGGAAGAGCGGTTCAGCA	4208875			3e-13	1B	543.847
718	B	2B	250.052	eSNP	TGCAGCTATCTTGGCAACCAGTTAAAAAAGCTATCTTGGCAACCAAACACCACCGAGATCGGAAGAGCG	4216008
719	B	2B	251.047	eSNP	TGCAGGATCAATTATGGTCGACCGAGATCGGAACAGCGGTTCAGCAGGAATGCCGAGACCGATCTCGTA	4356854
720	B	2B	253.65	eSNP	TGCAGCTAAGTACTATTATCCTTGCTTAGTTCCCCGAGATCGGAAGGGCGGTTCAGCAGGAATGCCGAG	4361806
721	B	2B	253.65	eSNP	TGCAGAGGCATGAGTGAACTTGGTACCAGGAATTTGTTCCTACTGCTCCTCCAGCCTGTTCAACCGAGA	4217054
722	B	2B	263.068	eSNP	TGCAGGTTCATCATCAGATTGACAGTCCCGAGATCGGAAGAGCGGTTTAGCAGGAATGCCGAGACCGAT	4340343
723	B	2B	263.068	eSNP	TGCAGGGAGAGATCCCACTGCTTGTCTAATTGAATTGATTGTTGCATGCGGGCAAATTGATCGCCCGCC	4203876			2e-09	2B	793.647
724	B	2B	263.858	eSNP	TGCAGGTACTAGCAATTGCTTCGAGTCTGGAGGAGGATGCATTTATTCAGATACCAAATACATTCTCTG	4210430			2e-14	2B	793.92
725	B	2B	267.98	eSNP	TGCAGATTTTATATGCCAAGAAATGCAAGCTAGATAGCTTGCCCGAGATCGGAAGAGCGGTTCAGCAGG	4354336			8e-14	2B	794.427
726	B	2B	268.834	eSNP	TGCAGCTTGAGCTCCAACAACCACGTCCCGTCCATGCAGCATGGCCGAGATCGGAAGAGCGGTTCAGCA	4344566			2e-10	2A	761.283
727	B	2B	272.263	eSNP	TGCAGACACAGGTTTCACTCCCAGTGCATCGTGTCTTGGCTGGAGGTTTTCCGAGATCGGAAGAGCGGT	4203040			2e-08	3D	182.595
728	B	2B	276.732	eSNP	TGCAGCTTGGTGGGGCACACGACGGAAAAACTCTGTAGCTTACCCAGCGCCGAGATCGGAAGAGCGGTT	3612450			1e-17	Unknown	403.596
729	B	2B	277.462	eSNP	TGCAGCTGTTACAACGGCCCTCGTGTGGCTTTATACGCAAGCCAGCGCACCGAGATCGGAAGAGCGGTT	3618776			1e-17	2B	786.607
730	B	2B	277.462	eSNP	TGCAGGCACGTACGGGCGCACGCAGGTGCATCCGAGATCAGAAGAGCGGTTCAGCAGGAATGCCGAGAC	4342557			8e-08	2B	787.052
731	B	2B	280.329	eSNP	TGCAGACCAGGGCGGTGAGGCTGATGATCCTACTGGTATACCTATGGCACCCCCGAGATCGGAAGAGCG	3618824			3e-19	7B	739.447
732	B	2B	282.06	eSNP	TGCAGCTCGTGGCGCTCCTCCGCCGCCTTGAGCCGTCCGAGATCGGAAGAGCGGTTCAGCAGGAATGCC	4205372			6e-09	1D	408.444
733	B	2B	286.386	eSNP	TGCAGTACAGAGGGCTAGTCAGTGTAATCGTAGCAAAGCTAGCTACCGTTACAGTAACATTCAGTTACA	4359019			3e-26	2B	780.34
734	B	2B	287.509	eSNP	TGCAGGAGACTTGGTTGGAGTCTGGAGGTCAATCTGGATCTTCTCCAGGCCGCTGCTGAGCTCCCTTGT	4220995			8e-27	2B	778.846
735	B	2B	288.605	eSNP	TGCAGGACACAAGTCAGGAAACAAAAACGACAAGTTGTAGTTTCTCACATTAGGAAAACACTTGGGGCC	3617336			4e-18	1A	39.8264
736	B	2B	288.605	eSNP	TGCAGCAACTCACCTTCACAGCCTCGATCTGGCCGAAATCGGAAGAGCGGTTCAGCAGGAATGCCGAGA	4353092			1e-06	2B	31.3823
737	B	2B	300.221	DArT		wPt-3632
738	B	2B	301.168	DArT		wPt-4426
739	B	2B	301.974	DArT		rPt-508259
740	B	2B	305.474	DArT		tPt-9486
741	B	2B	307.233	DArT		wPt-0471
742	B	2B	308.867	DArT		wPt-4072
743	B	2B	325.242	eSNP	TGCAGCCACAAGATCATGGGGCGCCGAGATCTGAAGAGCGGTTCAGCAGGAATGCCGAGACCGATCTCG	4349694
744	B	2B	325.242	eSNP	TGCAGTTCCTTCTTGGGCTAGACCGAGATCGAAAGAGCGGTTCAGCAGGAATGCCGAGACCGATCTCGT	4374082
745	B	2B	326.197	eSNP	TGCAGCAGGGGGAGTTGGACGTCGCCTCCGACACTGCCTACGGCGGTGCCCCTTCACCAACGGCGGACG	4357651			8e-27	2B	772.384
746	B	2B	328.577	eSNP	TGCAGACATTGTCGTGCATGATGGAACAACAATGTCGACGAGATGGCCGAGATCGGAAGAGCGGTTCAG	4364574			6e-09	5D	535.502
747	B	2B	329.003	eSNP	TGCAGTACATGGCGAACCTGGTGAAACGCCCACACATGCAAGATGCCGTCCAGTTCATCCTGGTGGCGC	3615440			8e-27	2B	784.264
748	B	2B	332.353	SNP	TGCAGGACAGAATAAGCCAGTGTCCATCGATTGGTTGACATATGGGCCTGATTGGACACAATAACGCTC	3040915			8e-27	2B	784.377
749	B	2B	334.492	eSNP	TGCAGCGGATGCCTTGCGATTGCGCACCCTCAAATGAGATGTGTGCTACAATGGCCCGAGATCGGAAGA	4205771
750	B	2B	334.997	eSNP	TGCAGTTTAGCGCGTCCGCTGGACCGAGATCGGGAGAGCGGTTCAGCAGGAATGCCGAGACCGATCTCG	4366322
751	B	3B	0	eSNP	TGCAGTACACTATGCGTGGGTTCCTTGTCAGGATGAGGCAGACGCTTCTCTTCTATCCCTGCCGTCTGA	3625210			8e-27	3B	3.29555
752	B	3B	3.187	DArT		wPt-3475
753	B	3B	4.942	DArT		wPt-7225
754	B	3B	6.227	eSNP	TGCAGAAACTTGGATGTGACTCAAACTAAACGTGGGTTAGTTGAGTAGTAACCGAGATCGGAAGAGCGG	3043761			5e-17	3B	28.2799
755	B	3B	14.258	DArT		wPt-3609
756	B	3B	14.258	eSNP	TGCAGCTGGCTCGATAGGTTCCCCACATAGTTAGGAATGCCCCCGAGATCGGAAGAGCGGTTCAGCAGG	3609805			4e-12	3A	10.8842
757	B	3B	16.549	DArT		wPt-3550
758	B	3B	18.855	eSNP	TGCAGAGGCCCATGCAACGACTATGGAGGAAGATTCCGAGATCGGAAGAGCGGTTCAGCAGGAATGCCA	4341410			8e-08	3B	3.87881
759	B	3B	19.445	eSNP	TGCAGGTAGCATGTTTGTAGTAATGTTGAACAGCGTTGAGGCATTATGTTAGCATTGCCCGAGATCGGA	4365929
760	B	3B	21.347	DArT		wPt-2757
761	B	3B	25.343	eSNP	TGCAGGCATAGGGACCCCACTCGTCTTCGGGAGGAGAGCCACGTAGGCTTGGTTTATCCCATCCAAGGA	4341920			8e-27	3B	14.5301
762	B	3B	26.386	eSNP	TGCAGCTGCGCCATTTTTGGTCTGGTTGATTGATCTGGGAGGAGAGGAGATGGGGCCCGAGATCGGAAG	4350764			7e-15	3D	11.7474
763	B	3B	32.395	DArT		wPt-4842
764	B	3B	34.722	eSNP	TGCAGACTCTGACAGGCAGCACGAGGGAAGGCCGCGTCCGAGATCGGAAGAGCGGTTCAGCAGGAATGC	3606884			3e-07	3B	19.3865
765	B	3B	35.585	eSNP	TGCAGTAGCTTCGTGTAAGAATAAAATAAAAATGAACGGCCGAGATCGGAAGAGCGGTTCAGCAGGAAT	3603444			4e-12	3B	18.1565
766	B	3B	36.022	eSNP	TGCAGTGGTTCACAACAAAATGGATGTCCGAGATTGGAAGAGCGGTTCAGCAGGAATGCCGAGACCGAT	4339553
767	B	3B	37.615	DArT		wPt-0571
768	B	3B	39.848	eSNP	TGCAGCTAGCAGCAAGCGAGACAGCAATACAAACGTGGCGATTCGACCGACTACACGCTGATCGGTTGA	4343107			1e-11	3B	17.8243
769	B	3B	40.314	DArT		tPt-6487
770	B	3B	40.784	eSNP	TGCAGTGGTCCACAAGACGGTTATTTTACTTTGGTATCGACCATTATTACTTGTCTGAATTCCGAGATC	4358434			2e-22	3D	13.312
771	B	3B	43.896	SNP	TGCAGGAACACGCCCAACCCAAATTGGACGCACGCACGCGTAACCGAACAACGGTCGCCCAACCGTGTA	3047384			2e-22	3A	614.676
772	B	3B	45.116	eSNP	TGCAGAGATGAACCCGAGCAACCCTGCTTCTCGGCCGTCCACCTTCCCGAGATCGGAAGAGCGGTTCAG	3618314			6e-16	3B	25.9426
773	B	3B	46.369	eSNP	TGCAGCAGCGGCCAACATGCGGGCAGTTACAGGGCGTGGCCCGAGATCGGAAGAGCGGTTCAGCAGGAA	3615022			5e-10	3B	26.4515
774	B	3B	47.885	eSNP	TGCAGGGGATGATGCTGCCGTTCGGGATGGGGCGGCGGCGGTGCCCCGAGTTCGGAAGAGCGGTTCAGC	4371573			3e-13	3B	22.4529
775	B	3B	48.932	SNP	TGCAGCGTCTGATGGATGGGGTAAATTCCCTTGAGGAACGAAACGAAAGCCTGATCTAGCTATGCTGGC	3040808			8e-27	3B	20.9993
776	B	3B	53.02	eSNP	TGCAGTACGCAGCACGTACGTACTTAGAATCTCAACCAGCTCACGCTTCACGGCTTTTGATTACGACGA	3604903			1e-05	3D	14.2076
777	B	3B	55.086	eSNP	TGCAGAAACTAATCGTTAACGATACTTACGGAACACACTTCGGCCGAGATCGGAAGAGCGGTTCAGCAG	3619491			1e-12	3B	23.9194
778	B	3B	57.2	eSNP	TGCAGGCACGGGAGCTTCGCGACGATGCCCTGAGTACGTCAGTGTGTTCAGAGGCGAGCCGTTGTGGCT	4215619			4e-24	3B	628.426
779	B	3B	58.74	eSNP	TGCAGTCTTTGCATGAACGTCTTGGGAAGCTTGTAACTGGACAGGAGCTGCTATGACCGAGATCGGAAG	4204632			2e-21	3B	30.5269
780	B	3B	59.014	eSNP	TGCAGCGGTGAGACTGCTTGCGCGGTAAGCGGCCTCTTGAGGGTTCAAATCCCGAGATCGGAAGAGCGG	4356553			1e-18	3B	30.9695
781	B	3B	59.285	eSNP	TGCAGGTCTGTGCAGTTGTAGAGGAAGAAGATCGCCTGGTTGGCAGCGCTGATGGTGAAGGGCGCGAGG	4352518			8e-27	3B	30.5296
782	B	3B	60.296	eSNP	TGCAGTGGCGGAGCCAGCCCGTGAATGCAGCCCGAGATCAGAAGAGCGGTTCAGCAGGAATGCCGAGAC	4343422			8e-08	3B	29.3671
783	B	3B	66.498	eSNP	TGCAGCTGTGTATTGCTGTCGATGGACCTCCTGAAGATCCCCAAGCGCTACTCTTGACGCAAGATACAG	4339567			8e-27	3B	68.2082
784	B	3B	66.999	eSNP	TGCAGGAGCGCGACCGCAGCCAGCCGAGATCTGAAGAGCGGTTCAGCAGGAATGCCGAGACCGATCTCG	4354594			0.074	3B	75.3416
785	B	3B	67.453	SNP	TGCAGTTGTGCTCACGGTCCTCCGATCCCCCGACCCACAAAATAGAGTGCTCCTCCTATTCCACACCAG	4370907			8e-27	3B	139.471
786	B	3B	67.935	eSNP	TGCAGCAGGCCGCATCCTCTCCTGGCACAACGTCGGCCGAGATCGGAAGAGCGGTTCAGCAGGAATGCC	4346633			2e-10	3B	422.332
787	B	3B	68.417	SNP	TGCAGCTCCTTGTGCTTTCATATATAAAAGTCAATGTATATAAACAGAGTATGCAGAGGAAGAATGTGC	3041219			8e-27	3B	448.772
788	B	3B	70.192	DArT		wPt-4597
789	B	3B	72.078	DArT		wPt-6047
790	B	3B	72.544	DArT		wPt-6020
791	B	3B	73.575	eSNP	TGCAGCGGCAACTATCATGGCATATGCGCCTGCGGCGTGGCCTAGGATGATGTGCCGAGATCGGAAGAG	3607771			3e-20	3B	430.522
792	B	3B	80.587	DArT		wPt-9432
793	B	3B	87.993	eSNP	TGCAGCAGCGTTGGTTTCGGCCGCCCTTGCGCAACCCCGAGCGGGCCACGCCTCCACTCCCACAGCCTC	4361523			8e-27	3B	449.942
794	B	3B	89.87	eSNP	TGCAGCTAGATTAAACAATCCTCACCAGCCTTCATCCGTACTGATGTGGATGCAAACAGGAGCAGCAAT	3611043			8e-27	3B	104.544
795	B	3B	93.187	eSNP	TGCAGCACGTCTTGATCTACCCGTTGATTCTTGATCGGCCGAGATCGGAAGAGCGGTTCAGCAGGAATG	3608740			3e-07	3B	63.3921
796	B	3B	94.468	eSNP	TGCAGCTTAGGCACGGGCTACAACTTCCCTTTGAACGTCCGAGATCGGAAGAGCGGTTCAGCAGGAATG	3610490			1e-11	3B	51.0249
797	B	3B	98.997	eSNP	TGCAGGTTCAGGGCCTATGGGCGCCATGGAGCTCTGGGACAATGACTAGCGTGACCATCACGCCGCCCG	3611198			4e-18	3A	37.307
798	B	3B	101.357	eSNP	TGCAGCTGAAGCCGAGAGGTCAGCCCCGCAGAGGATCTTCACATCGCCGTTCTGAAGTGAGACGGGGCG	3622296			8e-27	3B	43.1201
799	B	3B	102.909	eSNP	TGCAGTTTCCCTCAAAAAACATACCCACGCACACACGTAGTAATCCAACCACTACTGCCGAGATCGGAA	4210295			6e-22	3B	45.9848
800	B	3B	104.029	eSNP	TGCAGACGACCAGATAATGTGCACTGATAGTCACCAACACCAAGAGAAGTAGTTTTCCGATTGTATTCA	3613639			8e-27	3B	43.8187
801	B	3B	104.248	eSNP	TGCAGCTTCATGGCCAAGTACGTCAGCAGCACCCTCCTCTGGCACTTCGTTCCTCCACCTGGGCTTCCC	4345512			2e-21	3B	45.5171
802	B	3B	104.478	eSNP	TGCAGAGTATAGCCGCGTGTGGCGTGGGTTTTATAGGACGACAGGATGTGTGGGGAAATGTGGCCGCAC	4220991			8e-27	3B	50.9431
803	B	3B	105.385	eSNP	TGCAGGAATCTTTGTCATGCTCCTCATGATCCTCAGCTTGCAGTTTGGTGCAAAGGCTCGACGCTCCGA	3613222
804	B	3B	105.492	eSNP	TGCAGAACGGCACGGCAGCGCAAGTCTCCAGCCGAGATTGGAAGAGCGGTTCAGCAGGAATGCCGAGAC	4344791			3e-06	1A	74.1026
805	B	3B	106.137	DArT		tPt-1366
806	B	3B	107.08	DArT		wPt-6239
807	B	3B	115.257	DArT		wPt-1159
808	B	3B	120.956	DArT		wPt-4209
809	B	3B	132.965	eSNP	TGCAGACGATGCGAACAGCGGCCGCCCCCGATGCGCTGCCAAGCTCCGAGATCGGAAGAGCGGTTCAGC	3609225			8e-14	3B	368.921
810	B	3B	135.226	eSNP	TGCAGGGCAAATCGGTAGAGGGTGCCGAGGGGATCCGTTCTCATGAGCGGCATCCCGAGATCGGAAGAG	4202171			1e-18	3B	244.629
811	B	3B	138.58	eSNP	TGCAGTACAGAGAGTAGTCAGTGTAGTAGTAGCAAAGGTAGCTACTGCTACAGTAACTGAATGTTACTG	3605415			3e-25	3B	369.196
812	B	3B	138.58	eSNP	TGCAGGTGAATTTTTTCGTCTGTGCTCTGACGGATGCCATATCCGAGATCGGAAGAGCGGTTCAGCAGG	3621643			1e-12	3B	377.761
813	B	3B	138.58	eSNP	TGCAGCTCGCCGTGTGCAAGTTCTTCAGTCCAAGTTCTCCGAGATCGGAAGAGCGGTTCAGCAGGAATG	3610418			1e-11	2B	197.54
814	B	3B	144.721	eSNP	TGCAGCAAGGGTTAGGCAACTATTTATCCTGTAAAATGACTTGCCGAGATCGGAAGAGCGGTTCAGCAG	4204942			2e-14	3B	195.56
815	B	3B	148.991	eSNP	TGCAGCCGTTCCGCGAGCCGAGATCGGAAGAGCAGTTCAGCAGGAATGCCGAGACCGATCTCGTATGCC	4351906
816	B	3B	148.991	eSNP	TGCAGGCGCCCCGTTGCAGCGTCGCTGGAATGGGCCGAGATCGGAAGAGCGGTTCAGCAGGAATGCCGA	3609221			0.002	3B	40.0778
817	B	3B	149.581	eSNP	TGCAGGCGGTGGTGCGGGCGGCTGGGTGCACGTGCGCCGAGATCGGAAGAGCGGTTCAGCAGGAATGCC	4357679			2e-10	3B	381.464
818	B	3B	151.9	eSNP	TGCAGATTAGGATCGCGGTAAGGGAGATCTCAGCGGAGCAGCAGCGCAGAAACCTCGCTTGGCTACTCG	4201385			8e-27	3B	545.453
819	B	3B	154.244	SNP	TGCAGACAGTTGACGAAGAATATCCTTAAAATTGTTTGCTTAACACATGTCTGAGTACGAACAAGAACT	3618284			8e-27	3B	573.413
820	B	3B	156.711	SNP	TGCAGCCTGAATTCTGGGCATTAGAGGAGGCACTGAAGCTTCGTCCTTATCTGAGTTTCTGGACGCGAA	4357626			8e-27	3B	604.271
821	B	3B	157.308	eSNP	TGCAGAGTCAAGGCGGATAGTGGCCCGAGATCGTAAGAGCGGTTCAGCAGGAATGCCGAGACCGATCTC	4351343			0.0005	3B	601.168
822	B	3B	174.004	DArT		wPt-4364
823	B	3B	182.667	DArT		wPt-2202
824	B	3B	188.38	DArT		wPt-5020
825	B	3B	194.652	eSNP	TGCAGTAGTTCGCGAACACATTTCCGAGTTCGGAAGAGCGGTTCAGCAGGAATGCCGAGACCGATCTCG	4373217
826	B	3B	195.306	eSNP	TGCAGGATCTCAACATGAACTCTTTAGGCAGACCGAGATCGTAAGAGCGGTTCAGCAGGAATGCCGAGA	4339253			2e-08	3B	735.929
827	B	3B	196.866	eSNP	TGCAGGCGCCCGTTAATGCGCTGGGCCGAGATCGCAAGAGCGGTTCAGCAGGAATGCCGAGACCGATCT	4355239			0.0001	3B	761.041
828	B	3B	198.964	eSNP	TGCAGGCCGCCTCCGTTGATGATACTCTCACTGCCGACGTTATATCTCCGAGATCGGAAGAGCGGTTCA	3623502			2e-16	3B	752.073
829	B	3B	201.308	eSNP	TGCAGGCGCGAGCAACAATGAGCATCCCCTCGCTGTCCCGAGATCGGAAGAGCGGTTCAGCAGGAATGC	3607374			2e-09	3B	673.279
830	B	3B	205.608	eSNP	TGCAGACACTATGTTTGATTCGCCAGTGGATGCACAACGGACAGGCACCGAGATCGGAAGAGCGGTTCA	4372069			8e-14	3B	757.951
831	B	3B	208.413	eSNP	TGCAGACGAGCGTGAGCGTCGGACAGAGAGAGGAGCACAACGCGAGCAATCGGCCGAGATCGGAAGAGC	3621131			5e-17	5B	30.8736
832	B	3B	212.03	eSNP	TGCAGGGAATTGAGGTTGGAACTAATCCCGAGATGGGAAGAGCGGTTCAGCAGGAATGCCGAGACCGAT	4352291			1e-05	3B	754.72
833	B	3B	216.453	eSNP	TGCAGTGAACACCAAAAATTCCTAATTTGCCCGTGCTCGACTGCAAGCCGCTGCCGAGATCGGAAGAGC	3045871			9e-20	3B	759.709
834	B	3B	217.646	eSNP	TGCAGCGTGGCACAATGTCAAAGGCAAAACCATATGAAATCCTCCCCAAAACCACTCTAGGGGGAGATT	3046639			3e-25	3B	759.709
835	B	3B	221.355	eSNP	TGCAGACTATGTGGAGTTTGGGCCTTGTTTGTAAGGATATCTTTGCTCTAAGGAATAAAAAGGATCTTC	4200695			8e-27	3B	754.72
836	B	3B	223.983	eSNP	TGCAGAGTTATCGCGTTTATCTCTGATGTGTCCGAGATCGGAAGATCGGTTCAGCAGGAATGCCGAGAC	4359465			8e-08	3B	755.983
837	B	3B	223.983	eSNP	TGCAGTAAAGTTTGAGGAGATTGTTCTTACCATGCATGATATCTTTTCTGTATGTGTGTATGTGGTGTC	4217973			8e-27	3B	755.806
838	B	3B	231.111	eSNP	TGCAGCCGCCGCCCATCGCCGAGATCGGAAGAGTGGTTCAGCAGGAATGCCGAGACCGATCTCGTATGC	4361373
839	B	3B	231.111	eSNP	TGCAGGTTATGCTGGTATCGGGTCTCCTCTGCCTCGATCTGCGATGGCTCGTGGCCGCTACGCATCATG	4358750			2e-14	5A	604.744
840	B	3B	233.941	eSNP	TGCAGCAAGCAGAGCCGAGGCGCAGAGGATGAAGCGCGTAGCGGGGAGCCCGAGATCGGAAGAGCGGTT	3620966			8e-14	3B	755.654
841	B	3B	234.775	eSNP	TGCAGACCATGCTCAGCACCTTCACCATAATGCTAAATACCATGCCACATCATCAGTAAAAATGCCGAG	3606962			2e-22	3B	754.273
842	B	3B	250.175	DArT		wPt-6537
843	B	3B	251.206	DArT		wPt-3725
844	B	3B	278.695	DArT		wPt-0021
845	B	3B	280.065	DArT		wPt-8852
846	B	3B	281.124	DArT		wPt-0990
847	B	3B	283.888	DArT		wPt-0900
848	B	3B	288.392	DArT		wPt-7514
849	B	3B	290.925	eSNP	TGCAGTCCCGAGGCGAGAGGAGCAGCAACGGGAGCGCCGGCACGGGCTGGGCGCAGCGCGCGGCGGCAC	4204189			3e-25	3B	815.459
850	B	3B	295.484	DArT		wPt-3342
851	B	3B	304.934	eSNP	TGCAGCTGTTTGCCGCAAAGAGCGGCATATAGGAGTTCCCGAGATCGGAAGAGCGGTTCAGCAGGAATG	4339808			1e-11	3B	804.566
852	B	3B	308.171	eSNP	TGCAGTTATATTCGAATGGACACAATGTTGGTCCGAGATCGGAAGAGTGGTTCAGCAGGAATGCCGAGA	4359886
853	B	3B	311.767	SNP	TGCAGAGGGGGAGACTCAGGTTGCAGGCGGGGCGTAGGATCATGATGACGTCGTGTCCAGCGTAGTTCA	4343727			8e-27	3B	798.207
854	B	3B	311.767	eSNP	TGCAGATGGATGGCACAACGGCGCTTGTGCAGGCAAAAGAGGAGGAGGCGGCCAGCAACATACCGAGAT	3619208			1e-24	3B	795.329
855	B	3B	311.974	eSNP	TGCAGCATGAGAAGCATAAGGCGAAGGACCCGGGATCGGAAGAGCGGTTCAGCAGGAATGCCGAGACCG	4341356			3e-07	3B	807.959
856	B	3B	313.555	eSNP	TGCAGACAATGATGGTTCATTGCTAACACCGAGATCTGAAGAGCGGTTCAGCAGGAATGCCGAGACCGA	4358225			3e-06	2D	119.82
857	B	3B	313.817	eSNP	TGCAGCTCAACGTGACCACGTCGCCTGCTGGTGGAATGTTTCGCAGTGCAGGAGCCGCCGAGATCGGAA	4208762			6e-22	3B	809.233
858	B	3B	318.684	SNP	TGCAGCACGCGCTTTGTGTTGGGCCTAACCCTAGGTAGCTCTCTGCTCTCTCTCTCCTCTGACGGAAGA	3042220			8e-27	3B	809.917
859	B	3B	321.208	eSNP	TGCAGCGTCAAATAGGAAACGCCGAGATTGGAAGAGCGGTTCAGCAGGAATGCCGAGACCGATCTCGTA	4349161
860	B	3B	321.208	eSNP	TGCAGGACATTTGGCTTGCTACGCTACCCCCTGGCCTCGACTCCTCTATTTGGCCGAGATCGGAAGAGC	4219612			9e-20	3B	811.036
861	B	3B	322.32	eSNP	TGCAGTCGGAGATTGACCTTCCAGAATACCAGCGAACCACCTCACCTGCCCGAGATCGGAAGAGCGGTT	4214068
862	B	3B	323.375	SNP	TGCAGAGCCTTAAACTGCACGGGCTTAATGATAAATTGCCAGAATGGGGGAGTGACCGAGATCGGAAGA	3047757			7e-21	3B	811.508
863	B	3B	328.598	eSNP	TGCAGAGACTCGGCCAGTAGTTACACCAACAGTTCAGCTGTCCAACCGAGATCGGAAGAGCGGTTCAGC	4215496			2e-15	3B	816.065
864	B	3B	328.598	eSNP	TGCAGGTACTATCTCTCTCAGTGTCTGTCAGTGCTGAAGCTGAAGTCTCCACCGAGATCGGAAGAGCGG	4221182			1e-18	3B	816.065
865	B	3B	330.053	eSNP	TGCAGCGTGATCTTGTGAGCCGAGATCTGAAGAGCGGTTCAGCAGGAATGCCGAGACCGATCTCGTATG	4339988
866	B	3B	331.48	eSNP	TGCAGCCTGTTATTATCCAGTAGGTTCTTGGTTCGAGTCGCCGAGATCGGAAGAGCGGTTCAGCAGGAA	4201795
867	B	3B	332.85	eSNP	TGCAGCTTGGTGATCAGTACTTCCGAGATCTGAAGAGCGGTTCAGCAGGAATGCCGAGACCGATCTCGT	4354946
868	B	3B	337.239	eSNP	TGCAGGATGCTGTCAGCAACAACCGAGATCGGAAGAGCAGTTCAGCAGGAATGCCGAGACCGATCTCGT	4351581			0.006	3B	813.665
869	B	3B	337.239	eSNP	TGCAGGGTACCCAGTAAAGACAGAAGGCACATGTTCGTCAACCGAGATCGGAAGAGCGGTTCAGCAGGA	3623915			3e-13	3B	813.45
870	B	3B	349.739	DArT		wPt-2391
871	B	3B	362.598	eSNP	TGCAGTAGAAACAGCACAAAAGCGTTGAGCAAGGAAAACACACTTAATCAGTAATGCGGTAGAAACAGC	4213931			4e-24	3B	799.775
872	B	3B	363.232	eSNP	TGCAGCATTGGTGGATGGGCCGAGATAGGAAGAGCGGTTCAGCAGGAATGCCGAGACCGATCTCGTATG	4349602
873	B	3B	365.675	eSNP	TGCAGTGAATCATGCAACAGGGTAGAAACATTCGCTGAAACATTCATTTTTTTCTTCCGAGATCGGAAG	4359650
874	B	3B	366.903	eSNP	TGCAGGTTTTCTGGAGGTGAGGACAGCCCATCCAAGCAGCCGAGATCGGAAGAGCGGTTCAGCAGGAAT	4212653			4e-12	3B	815.033
875	B	3B	366.903	eSNP	TGCAGTTTGATAGCACTTGCTCTGTTTCCTAACATGTGACATGAAAAATTACTCCCGAGATCGGAAGAG	4203621			3e-20	3B	814.786
876	B	3B	366.903	eSNP	TGCAGCATGCACCATACACACACACACTGGTCACCACACCTAGACGTGGTTTAATCCTAACACCGAGAT	3610275			1e-24	3B	814.739
877	B	3B	366.903	eSNP	TGCAGCCGCCATTGCCGCCGACTCCTCCTCGTCCGCCGAGATCGGAAGAGCGGTTCAGCAGGAATGCCG	4354649			5e-10	3B	815.198
878	B	3B	366.903	eSNP	TGCAGTTTCAGTTTCAGGTTAGTGGAATCTCACAGCCTATGACATACAACTCCTAAAGCCGAGATCGGA	3610678			2e-22	3B	814.515
879	B	3B	368.435	eSNP	TGCAGAGCACATCAACCCCGTGGGGATTGCAAGGGCATTCTCCGAGATCGGAAGAGCGGTTCAGCAGGA	4220485			3e-13	3B	826.916
880	B	4B	0	eSNP	TGCAGGCATTGCTTGCTGCGGCAAAATACCCACCGCCGCCGCCCCCGCCGTTTGAGCTGCCGAGATCGG	4353951			5e-23	4B	666.331
881	B	4B	0.538	eSNP	TGCAGGAAAGTGGAGAGGCACAAGAGTAGGACACGGTAAGGCGTGGAGGAAGCCATCTTGATTAGCTCA	4357829			3e-25	4B	666.255
882	B	4B	4.66	eSNP	TGCAGATCGGCGGCTTTGGACAACGTGGAGAAGAGCAAACCGAGATCGGAAGAGCGGTTCAGCAGGAAT	4366185			0.074	4B	663.634
883	B	4B	5.185	eSNP	TGCAGGACAAGCGTCGCCTCCGAGATCGAAAGAGCGGTTCAGCAGGAATGCCGAGACCGATCTCGTATG	4341159
884	B	4B	9.511	SNP	TGCAGCCGCTGGAGCCAACGCACCGCCGCGCACAAAACCTGGCTCATCCGAGATCGGAAGAGCGGTTCA	3617210			2e-16	4B	648.565
885	B	4B	11.409	eSNP	TGCAGCCGCCGCCCCCTGTCACCGCCGCCGCATGTCCAGATCCCGCGCGCCGCACGGCCTGGGGCGCCG	4343443			8e-27	4B	644.712
886	B	4B	12.038	eSNP	TGCAGCAGCTGGGAGTGGGAGTGGAACCTGGCGCAGGCCGCGCGGAGGATGGCTGCCGCTGCCGAGATC	4352328			3e-13	4B	644.485
887	B	4B	15.639	eSNP	TGCAGAAATACAAGGACCTATACAAGCGCCCAGTTAGCTCAGAGTTCATCGCGGCGGTCACCTCCCTCG	4361529			8e-27	4B	642.785
888	B	4B	18.63	eSNP	TGCAGGAGTGGGTGGAGGCTGCCGAACCAAGGCTTGAGCAGCTGGAGAAGCCCAGATCGGAAGAGCGGT	4359494			1e-17	4B	643.534
889	B	4B	21.676	eSNP	TGCAGGTGCTGGCTAGTCTTGGCTAGACTCGTGTATGTCTACAACAGCGCGATCTCCGAGATCGGAAGA	4351832			1e-24	4B	642.775
890	B	4B	22.158	eSNP	TGCAGAAACAAAGAGCACTACTTCTGTCCCCGAGATTGGAAGAGCGGTTCAGCAGGAATGCCGAGACCG	4349277			3e-06	4B	642.698
891	B	4B	22.683	eSNP	TGCAGGAAATGCCAGGCACGCCGAGATAGGAAGAGCGGTTCAGCAGGAATGCCGAGACCGATCTCGTAT	4352487
892	B	4B	29.083	DArT		wPt-9940
893	B	4B	32.843	DArT		wPt-8543
894	B	4B	39.327	DArT		wPt-6016
895	B	4B	42.431	DArT		tPt-512886
896	B	4B	46.739	DArT		tPt-3621
897	B	4B	47.706	DArT		tPt-0602
898	B	4B	62.266	eSNP	TGCAGTAGCGACTTGAGGCAGAGGGCCGCAGCCAGCGATGCTAGATCATAAGGGCACGTCGCCGAGATC	4373044			2e-22	4B	441.48
899	B	4B	62.266	eSNP	TGCAGTTCTTGCCACCACACCCCAGCCAGCAAAGTCATCACCAGGCATGAACAATCCATCCAGGTTGAT	4221009			8e-27	4B	477.395
900	B	4B	64.96	eSNP	TGCAGGCTCCCGTTGGAGCGGCGTTCGGTGCATGCATGTATGCCTGCATGCGCCGAGATCGGAAGAGCG	4218305			3e-19	4B	529.34
901	B	4B	68.485	eSNP	TGCAGTTTTATCTCTACTTGGTACCTTACAGTGTACAAGATACAGAAGAAATTCAGAGAAAATTTAGTG	4365892			8e-27	4B	601.945
902	B	4B	77.445	eSNP	TGCAGCCTGCGGGGTGCAAGAAACGATGTACAGACGCGCGCCGAGATCGGAAGAGCGGTTCAGCAGGAA	4200844			1e-12	4B	629.695
903	B	4B	79.351	eSNP	TGCAGTTGAGATCACAAGGATAATACCTGACCTAAGTTAGAACTATGTCTTATCAAACATGAAATAACT	4203539			8e-27	4B	640.311
904	B	4B	79.351	eSNP	TGCAGGTAGAAACCATATCTCTTGTATTGGGTAAAACCCTACCTGCCGTGTTCCGAGATCGGAAGAGCG	3623208			3e-19	4B	641.405
905	B	4B	91.18	DArT		tPt-8905
906	B	4B	91.18	eSNP	TGCAGAAAAGAAAAGAAAGCGGGCGCCATGGCGTCAGGAAGGTTGACAATCCAAATCAGCCGCACGCGC	4363436			8e-27	4B	644.284
907	B	4B	94.986	SNP	TGCAGGTACAACGGCTCATGCGCGTACCATGCCTTGTCAGCAGGCTGGTCATCGGTCGGCACGATACAG	3603238			8e-27	4B	645.298
908	B	4B	98.591	eSNP	TGCAGCACAGGGTCGCCGACGACCCGCCCCGAGATCGTAAGAGCGGTTCAGCAGGAATGCCGAGACCGA	4341177
909	B	4B	98.591	eSNP	TGCAGAGGAGGCGGAGCACGCCGAGATCGGAAGAGCTGTTCAGCAGGAATGCCGAGACCGATCTCGTAT	4343273			0.074	4B	646.561
910	B	4B	98.591	eSNP	TGCAGAATCAAAGGTTGGTTATTTTCTAGCTGTGCTGCATGTGCACGTATTTGGTTTCTTTGATCATCC	4215234			8e-27	4B	646.364
911	B	4B	99.421	eSNP	TGCAGGAGGCGCTCATCACCGTCAAGTGCGTGCACCCCGTGCGCGTCCGAGATCGGAAGAGCGGTTCAG	3608281			6e-16	4B	648.515
912	B	4B	102.164	eSNP	TGCAGGGAGGACGCGGTGCTCTGGCATGGACGCTTACGCGAACAGCACCGAGATCGGAAGAGCGGTTCA	4349940
913	B	4B	102.87	SNP	TGCAGCCGCAGAGAAGACCACGACGGCCACAAATTCGCGCACGCGCCATGCTGGGCCGAGATCGGAAGA	3046487			7e-21	4B	660.123
914	B	4B	108.6	eSNP	TGCAGTTTTCTGAAGCTGGTGAAGATGAGGTCACTCCGAGATCGGAAGAGCGGTTCAGCAGGAATGCCG	3611666			5e-10	4B	662.009
915	B	4B	110.193	eSNP	TGCAGTTAATTGCAATTTTTTTTCTTGAGGTTTTTTTGCACCGAGATCGGAAGAGCGGTTCAGCAGGAA	3046415			1e-12	4B	661.298
916	B	4B	113.28	eSNP	TGCAGCCACGGTGACGGCCGTCACTTTCCGAGATCGTAAGAGCGGTTCAGCAGGAATGCCGAGACCGAT	4350612			0.006	4B	661.633
917	B	4B	113.28	eSNP	TGCAGAGTACGCTGGACTACGCGTGCGGCCACGGGGCCGACTGCGCCCCGCTGCTCCCCGAGATCGGAA	4356208			3e-19	4B	662.409
918	B	4B	117.69	eSNP	TGCAGCTCCTCAAGGAGCACTGGCCGAGATCGAAAGAGCGGTTCAGCAGGAATGCCGAGACCGATCTCG	4372939
919	B	5B	0	eSNP	TGCAGTTTGAATCCTCTAGCTCTGGCGGACTGGCATTCCGAGATGGAAGCAGAGCCAAGGCACCGAGAT	4205270			1e-24	5B	489.306
920	B	5B	0	SNP	TGCAGAGCCTTCAGTGTTGCTCTTGAGATCCAAATTTTTCCGAGGCCGAGATCGGAAGAGCGGTTCAGC	3048051			2e-15	5B	487.441
921	B	5B	5.804	eSNP	TGCAGCTCATGGAAGGAGTTGACGAGCACGTGGTCGGCGGCGTCGAGGCCCACGAACTGTCTCACCAGT	4365222			8e-27	5B	489.575
922	B	5B	5.804	eSNP	TGCAGGTAGAAACTGGAGCAGAAGAATAAACATTAACATGTGCAGAAAAGGCGTGATGGGATTCCCATG	4366097			8e-27	5B	486.082
923	B	5B	11.204	eSNP	TGCAGGTATTAGATCCACTAGTGGATATAATCTCTTGGAACCGAACATAGCCTTATGCGCATGGACGGC	3042471			7e-21	1D	77.7788
924	B	5B	11.866	eSNP	TGCAGCTTGTTGACGAGGGAGTTCAGGTCCTCCATCGCCGCTGGCGCCGAGATCGGAAGAGCGGTTCAG	4366430			7e-15	6B	624.61
925	B	5B	12.54	eSNP	TGCAGCCCCTCGGTGCCACGCGTGTGCGCGAGGCCAACGCGCAGAAACTCCGAGATCGGAAGAGCGGTT	4358272			1e-17	5B	528.15
926	B	5B	13.109	eSNP	TGCAGTCAAGCCACAACGGGATCAATCCGAGATCGAAAGAGCGGTTCAGCAGGAATGCCGAGACCGATC	4365381			4e-05	5B	524.506
927	B	5B	27.867	DArT		wPt-3457
928	B	5B	34.684	DArT		wPt-6531
929	B	5B	34.684	DArT		wPt-3661
930	B	5B	39.03	DArT		wPt-6105
931	B	5B	41.736	DArT		wPt-6022
932	B	5B	43.037	DArT		wPt-4049
933	B	5B	44.339	DArT		wPt-1548
934	B	5B	69.457	eSNP	TGCAGCACCGCCTTGGTCTTAGCTAGAGGGGCTGATGGATGCGAAAGGCCCCTGGGCACCGAGATCGGA	3616171			2e-22	5B	532.255
935	B	5B	69.457	eSNP	TGCAGCTGCTCATGTGGAACGGCACGCGCCCCTACGTACTGGCGCAATCCCGTCTGGACGGGGCACAAC	4359633			8e-27	5B	532.889
936	B	5B	69.457	eSNP	TGCAGCTGTCGGCGCAGCTTGGCTTGTCACCGTTAGGGAAGTACCGAGATCGGAAGAGCGGTTCAGCAG	4347528			2e-14	5B	532.732
937	B	5B	69.457	eSNP	TGCAGGGATGGGTGGGAACTGGGCCGAGATCTGAAGAGCGGTTCAGCAGGAATGCCGAGACCGATCTCG	4341561			0.002	5B	541.62
938	B	5B	71.355	eSNP	TGCAGGCACTCGATGGAGCTGTCCAGTGGAGTCCACCTGTTTCTGGAGCTGTGCGCGTCGTGGCACTCG	4344503			3e-25	5B	516.912
939	B	5B	73.131	eSNP	TGCAGCTGGGGAGTGACGCGGGAGGTACGGGCGGAACCCTAGCCGAGATCGGAAGAGCGGTTCAGCAGG	3615365			2e-09	3B	817.854
940	B	5B	76.811	eSNP	TGCAGGTTAGCTCTCCCAGCTGTGAGCCGTACGTACATCAATCATCATCCGAGATCGGAAGAGCGGTTC	3611631
941	B	5B	77.693	eSNP	TGCAGCCCACGCACACCCAAAGCCACCCACGCCACGACGCCCCGTACTCCCGCTGGCCGCGTCCGAGAT	4372782			1e-24	5B	490.851
942	B	5B	78.531	SNP	TGCAGCGGTTTGTCGTGACAGGAACGGTAATTTTCTTGGGAGTTCTTCCTTGGTCATAGGTGGAGTAGA	4339338			8e-27	5B	490.054
943	B	5B	79.426	eSNP	TGCAGTTGGAGAGAGAGATGGATTGGTGCCTACGACGCGCTGGTCGACGCGGCGGCCGCCGCAGTCCGT	4357393			8e-27	5B	489.108
944	B	5B	80.208	eSNP	TGCAGAGCTAGGGTTTCGGGCGCGGGGAGGGAAGGAGAGCTGTAGAGGTTGGGCGCCGAGATCGGAAGA	3622724			7e-21	5B	485.811
945	B	5B	80.208	eSNP	TGCAGCTTGTGGAGTTTGGCTGGACAGGCTGGCATGGAGGTCCAGCTGTCGCGCCGCCGTCGTCCTGAA	4369343			8e-27	5B	485.806
946	B	5B	81.869	SNP	TGCAGTGATGAATAAACAGAGAGGCGATTTTGGATCCCTTATGATTTGCTCGTACTTTGCTAATCTCTC	4367129			3e-25	5B	476.806
947	B	5B	84.353	eSNP	TGCAGAAGATGAAGCGCGCGTACCAGATCCGAGGAGGAACGCGAGGAGGAGGGCGCCGAGATCGGAAGA	3612865			7e-21	5B	470.521
948	B	5B	86.882	SNP	TGCAGATCTCCATTGGAAGCGTCGTTCTCATTTATCTCGACGACGCTCTTAGAAAGGGCTATGGCCTCC	3042039			8e-27	5A	487.808
949	B	5B	88.479	eSNP	TGCAGCTTCGACGTTCACCCGTGCTGCGCCGCCATGACGCGCCGAGATCGGAAGAGCGGTTCAGCAGGA	4205079
950	B	5B	90.958	eSNP	TGCAGGTGTGCATGGTGATAGTCTAATAATATGGGCATCCGAGATAGGAAGAGCGGTTCAGCAGGAATG	4355354			6e-09	5B	431.437
951	B	5B	92.563	eSNP	TGCAGGGGTCAAAAATAAGTGAGGAGGTGGTAGTCACGGGAGGAAGTAGACAGAACATGGCCACTGATA	4371541			3e-25	5B	421.441
952	B	5B	94.168	DArT		wPt-5105
953	B	5B	95.055	eSNP	TGCAGTACTGTAGCATCGGTGGCTGGTCCATACCGAGATTGGAAGAGCGGTTCAGCAGGAATGCCGAGA	4361326
954	B	5B	99.793	DArT		wPt-343917
955	B	5B	102.124	eSNP	TGCAGGCGGCACATAGCTGCGCCATAGACAGCCAGCCAACCAGCCGAGATCGGAAGAGCGGTTCAGCAG	3605154			1e-06	5D	364.748
956	B	5B	102.124	eSNP	TGCAGAGTCACTGCGACATCACGAGCAAAAGAAGGAACCCATACCACCACCCAGCTGATTGCTAGCTTC	3603594			8e-27	5B	429.819
957	B	5B	103.438	eSNP	TGCAGCTGCTGGGGGTGCCACCGACGCTGCCGAGATCAGAAGAGCGGTTCAGCAGGAATGCCGAGACCG	4360073			1e-06	5B	455.748
958	B	5B	105.528	SNP	TGCAGTCACATCAGCAGTGGCTCCATCAGCAGAGTAGCCTGTGCATGTTAAAACTCCATGTTATAATTC	4212739			8e-27	5B	478.752
959	B	5B	108.739	eSNP	TGCAGTTTTTTGAGCTTGCGAGCACACACCGTTTTGCGTCGTCCGATGGAAATCGCGGCCTCAGGTGCT	4372507			8e-27	5B	429.406
960	B	5B	110.956	eSNP	TGCAGTTTTGTTATTTGACCAGGTCACAGGACAGGCAAGAGGCGGCACTTGGTTGGTGATCTGGGCGGC	4213973			8e-27	5B	345.849
961	B	5B	112.972	eSNP	TGCAGAATGTCTGAAACTTCTGAAAACCGAGATTGGAAGAGCGGTTCAGCAGGAATGCCGAGACCGATC	4360131			4e-05	5B	60.5918
962	B	5B	114.294	eSNP	TGCAGCCGCCATGGTGTTGATCCGAGATCAGAAGAGCGGTTCAGCAGGAATGCCGAGACCGATCTCGTA	4374073			0.021	5B	55.7661
963	B	5B	115.369	eSNP	TGCAGCTGCTGCAAGCCGCCTAGTATCCAACCTGTCTCCGAGATCGGAAGAGCGGTTCAGCAGGAATGC	3618971			4e-11	5B	146.666
964	B	5B	115.831	eSNP	TGCAGAAATAAGTCGAGAGCCAGCACATCCTTCTATGCCCGAGATCGGAAGAGCGGTTCAGCAGGAATG	3618893			1e-11	5B	100.833
965	B	5B	126.375	DArT		wPt-7901
966	B	5B	136.335	SNP	TGCAGCGATCTTCGGTTTTTAACAGTGCTACCGCTAGCCCGAGCGAGACTGGCTTAATTAGCTGGGTTG	3622678			3e-25	5B	435.044
967	B	5B	137.689	eSNP	TGCAGAGCGACAACTTAATTTGATGGGTACTGGAAAGAAAAAGACTTAATTTGATGGGAGTAATTTAAC	3048134			3e-25	5B	455.981
968	B	5B	138.151	eSNP	TGCAGCTTGGCCAAGGAAGACGGTAGGTGCGCCGCCGAGATCTGAAGAGCGGTTCAGCAGGAATGCCGA	4343235			2e-09	5B	450.569
969	B	5B	139.561	eSNP	TGCAGGCGGTGGTCTCCAACCCGCAACCCGTCGCCGCGTCCCTGGGGGCTCCTTGCCGCCCTGGGCGAG	4348575			8e-27	5B	439.651
970	B	5B	140.46	eSNP	TGCAGGGTGCATGCATGCGTGCGCGCACAGAGAGAAGCTAGCGAGCGGCCGAGCACGCATGCAGCGATG	4364547			8e-27	5B	427.281
971	B	5B	140.929	SNP	TGCAGCTGCATTGATCGGATCTTGTTACCATCTCTAGGATGGGTCCTCCCTCCGAGCGGAACAACCATC	3044452			8e-27	5B	418.317
972	B	5B	144.112	eSNP	TGCAGCACCCCCGCTTGCCTTGGAGCTCGCCGCCTCCGAGATCGGAAGAGCGGTTCAGCAGGAATGCCG	4364935			2e-08	2B	118.598
973	B	5B	148.799	eSNP	TGCAGCCACGCTCGTCCAGTTGAGCGGCAATGAGGATGAAGGGACGGAGCGCAGGGAGGAGGCGGAGTC	4361434			3e-25	5B	58.8407
974	B	5B	149.786	eSNP	TGCAGCCATACCAAACCGCCACACACTAGACCTACGGCCACAGGTGACCCCGAGATCGGAAGAGCGGTT	3604878			1e-17	5B	48.3041
975	B	5B	153.479	eSNP	TGCAGATGACTCAACCTTGCACGGATCCTTTCTGCTTCTGCATCATCCCTCCGAGATCGGAAGAGCGGT	3619268			4e-18	5B	134.927
976	B	5B	154.812	DArT		wPt-3569
977	B	5B	157.92	eSNP	TGCAGCCTGCGATCGGTTCCATGCATCATCACCACGCCAGCCACTTCCGAGATCGGAAGAGCGGTTCAG	3615093			6e-16	5B	74.3296
978	B	5B	160.42	eSNP	TGCAGATCGAAGTCGCCGCCGTTGTCGGGAAGCTCACCTCCGCACCCGAGATCGGAAGAGCGGTTCAGC	4372124			8e-14	5B	237.135
979	B	5B	166.701	eSNP	TGCAGCCAGGGTGCGTGGAACTTTAACCGAGATCGGAAGAGCTGTTCAGCAGGAATGCCGAGACCGATC	4342824			4e-05	5B	440.182
980	B	5B	166.701	eSNP	TGCAGATGGGGCAGGTCGGCCTCGTCGTCGTCTCTTCCCGCGAGGCGGCCAGGGAGGCCATGAAGGTGC	4357633			4e-24	5A	480.515
981	B	5B	168.128	eSNP	TGCAGCAGCACCTGGGTTCACTGGCCAGCTCCGAGATCGGAAGAGCGGATCAGCAGGAATGCCGAGACC	4349082			3e-07	5B	458.898
982	B	5B	168.366	eSNP	TGCAGTCCGCCGTGAGGGAGTTGAGGGGACGCGACGCCGCCGAGATCGGAAGAGCGGTTCAGCAGGAAT	4359821			4e-12	5B	457.45
983	B	5B	168.872	eSNP	TGCAGGAGCTAATTAAATTTGTAGACTAGATTCCAAGTCAGTCGTCCGAACTAATTCGGGAATATCGGC	3041394			3e-25	5B	455.981
984	B	5B	178.126	DArT		wPt-5514
985	B	5B	179.979	eSNP	TGCAGATCCCCTCGGGTACGCACGAGCGGCAGTTTGCAACCGAGATCGGAAGAGCGGTTCAGCAGGAAT	4221628			4e-12	5B	458.899
986	B	5B	184.521	DArT		wPt-5792
987	B	5B	184.521	eSNP	TGCAGCATTTTCAGCGTTCCCCTCGCATCCTTTTGCTTCTGTCAAGCACCGAAGCTGATTCACGATGCC	3606974			5e-17	5A	489.67
988	B	5B	185.536	eSNP	TGCAGGGATCAGGTGAGTTTTTGCTAAAAGTGTACCTTCATGCACTCCATTCACGAGAACTCCAATTGA	4340498
989	B	5B	186.7	SNP	TGCAGCGACCTGCCCCGCCTCGGCGCGACGGTGCACTGGACCTACGACCGCGCCACGGGGTCCCTCTCC	4208116			3e-25	5B	463.994
990	B	5B	191.712	eSNP	TGCAGAATGCAAGCATGGGCGAGCTGAAAACGGTAGGCACGCGTGAGCCGAGATCGGAAGAGCGGTTCA	4214630			2e-16	5B	474.047
991	B	5B	192.615	eSNP	TGCAGCAGGATGCGCGTCTCGGATGCCGAGATCTGAAGAGCGGTTCAGCAGGAATGCCGAGACCGATCT	4350842			0.0001	5B	476.248
992	B	5B	194.382	SNP	TGCAGTGGTGGGTGAAAAAAGAGAGACACAATCTTGGATCTCTTGTGATTGGTCTTACTTTGCTAATCT	4207600			8e-27	5B	476.811
993	B	5B	194.382	eSNP	TGCAGTAAAGCGCCTACATCACTTTCTTCTGAAGCAAACAGAACAAACTAAACCACCGAGATCGGAAGA	4356923			7e-21	5B	478.665
994	B	5B	203.101	SNP	TGCAGCAGCACACACTCGACAGTTCACGTATCGTATGCATGTGTGGTTAAGTTGTTGCAGAGAGATGGA	4367829			8e-27	5B	516.538
995	B	5B	206.894	eSNP	TGCAGCGACGTGTAGGGCGTGTAGGGTAGCTAGCTATAGCTGCCTTTGTTTAGCAATCCACACTGTCAT	4350579			8e-27	5B	535.469
996	B	5B	208.743	eSNP	TGCAGGGTCGGCGCAGCGCCTCGCCTGGGCCTGGAGACTCGCCGAGATCGGAAGAGCGGTTCAGCAGGA	3606766			8e-08	6D	54.8154
997	B	5B	208.743	eSNP	TGCAGTACCTGCTGCGTCCCGTTGACTCGGATAATGGAACGCGGGCTCCTGGGTTCGTCCCCCAGCACG	4221350			8e-27	Unknown	243.696
998	B	5B	219.35	DArT		wPt-3341
999	B	5B	219.948	eSNP	TGCAGCATTATTCAGCTAGCCACTACACGACCGAGATCGGAAGAGTGGTTCAGCAGGAATGCCGAGACC	4339448			3e-07	5B	561.977
1000	B	5B	231.47	DArT		wPt-0473
1001	B	5B	238.233	SNP	TGCAGCAGCAATATCATCTTCTTTGAAAACCTCTTCCCTGGAGAGTTTGAGAGCAAGATCGCCGAGATC	3041052			4e-24	5B	547.587
1002	B	5B	241.13	eSNP	TGCAGCACTAGTATTTGGTGGTATTCACCGTGGCAGGTCTAAGTAGCTCCAAACGGCGAATCCTATTTG	4215311			8e-27	5B	582.831
1003	B	5B	242.382	SNP	TGCAGCGCCCGAGAGGAGAACAGTGAACGAGAACGAGTAAACGTCGAAAGGAGGAGTAAATCGGACAAG	4371044			3e-25	5B	584.852
1004	B	5B	242.856	eSNP	TGCAGGGCGAGCGCAAGACAATCGCAAGAATTTGACCGAGATCGGAAGAGCGGTTCAGCAGGAATGCCG	3623225			5e-10	5A	598.083
1005	B	5B	243.314	eSNP	TGCAGACTATAATTTAGATACTGGCCAGACAATAAACAGGCCCAAAACTGTCCGCCCGAGATCGGAAGA	3604910
1006	B	5B	244.972	DArT		tPt-513057
1007	B	5B	246.455	eSNP	TGCAGCGTGAAGGTGTCTTGGCCGAGATCTGAAGAGCGGTTCAGCAGGAATGCCGAGACCGATCTCGTA	4364803
1008	B	5B	248.036	eSNP	TGCAGGCGGAAGCTACCACGCTGGCCGCCTTGGAAGCAGAGTTCAGTGAGGCGACGTTGGCCGAGATCG	3614164			1e-18	5B	558.329
1009	B	5B	250.179	DArT		wPt-6265
1010	B	5B	257.873	eSNP	TGCAGCACAAGTTCACGCATTGTTGGCTGTCCGAGATCGGAAGAGTGGTTCAGCAGGAATGCCGAGACC	4340957			3e-07	5B	660.141
1011	B	5B	260.345	DArT		wPt-0921
1012	B	5B	268.23	eSNP	TGCAGCTAACGACCCCGCTGATCTTTTAAAAAATCAGCCGAGATCGGAAGAGCGGTTCAGCAGGAATGC	3615187			4e-11	5B	647.963
1013	B	5B	270.459	eSNP	TGCAGTTATTAGGCTATAGTATAAAAGGCTGTATTGTAGCCGACCGAGATCGGAAGAGCGGTTCAGCAG	3606443			2e-14	5B	641.943
1014	B	5B	273.608	eSNP	TGCAGGTCGTCCACGCCAGTATGGATTCGGAAAGCCGAGATCGGAAGAGCGGTTCAGCAGGAATGCCGA	3622077
1015	B	5B	273.608	eSNP	TGCAGATGGTGCTGCTTGGGGCCGCGCCACACAGTGAACCACGCCTCATGGCAGGCCCGAGATCGGAAG	3614757			2e-21	5B	633.824
1016	B	5B	273.608	eSNP	TGCAGGGTGAAGCCCGTCCCGTGAGCTAGCAGCACGAAGGACTCATCCCAGATGGACGGGCGCGGCAGC	4373375			8e-27	5B	617.59
1017	B	5B	275.989	eSNP	TGCAGGAAAACTAGAACAATAATACCGAAAATAACCGCGAGCAGCTGGGTAGTGTTTGCCATGGTAGTT	4347052			8e-27	5B	633.68
1018	B	5B	282.77	DArT		wPt-0935
1019	B	5B	282.77	eSNP	TGCAGCCTCCATTCATCGTGTTTCCTTCATGCGCTTCCGCTGTTTCTGACGTTTTTTATTAGACGGAAA	4216517			8e-27	5B	597.288
1020	B	5B	284.725	DArT		wPt-1881
1021	B	5B	289.6	eSNP	TGCAGAGAGCGCAGCAGCTGTTGTCCGAGATAGGAAGAGCGGTTCAGCAGGAATGCCGAGACCGATCTC	4357156			0.0005	5B	598.126
1022	B	5B	294.458	eSNP	TGCAGCCTGAGGAGGCTTTCGGTAGGGGCAGCGAGGAGTCGTCGCTCCCTGTGACCGAGATCGGAAGAG	4203997
1023	B	5B	295.683	eSNP	TGCAGAGTGCGACTTCAGAATCACACCAACCTTAGAAAAAGCAACAAGTCACAGCATTGTTCCGAGATC	3040748			1e-18	5A	642.91
1024	B	5B	297.613	eSNP	TGCAGCTGGAGTGACAAGAAAAGAGCAGGAGAACTAGCGCTTAGCCGAGATCGGAAGAGCGGTTCAGCA	3623905			7e-15	5B	661.363
1025	B	5B	307.474	eSNP	TGCAGTAACCAGTTCTGGTTCACTAGGGTATTATTGCTGCGTGGTTCGCTACAATAACGTTGTCCTGTT	4372399			1e-17	5B	683.566
1026	B	5B	308.048	eSNP	TGCAGGTCACGGCGACGGGCAAGTGGTGGCATCTACGCAGCGGCGTGTTGCCTGGGCGGCGGATTGGGC	4357447			3e-25	5B	685.508
1027	B	5B	308.048	eSNP	TGCAGGCAGGTAGGTAGTCTAGTCACGAGGCAGAGAAAAGCAGAGGGGCAGGCATCGTCTCGCTCTCGC	4353012			8e-27	5B	684.744
1028	B	5B	312.258	eSNP	TGCAGAGAGAGAGGGGGGCACCACCGCGCGTCCGTGCAGCGTCAGGCGGCCGATGCCGAGATCGGAAGA	4355788			7e-21	5B	690.766
1029	B	5B	313.592	eSNP	TGCAGCCAGGTCGTGTGGCCGTTTGCGGAGCTGCACAATCGCTGGATGACCATGCATGTAGGACTTGAT	4200782			4e-24	2D	503.659
1030	B	5B	315.027	eSNP	TGCAGTTCATTTCCTTGATTATTAAGCCGATCGAAAATTTCACAGAAAATAAACAATGTCCATGCCCAT	4358399			8e-27	5B	692.756
1031	B	5B	315.027	eSNP	TGCAGTAAGTTCGCAGCGCAAAAACCTTGTTCTCTCTCGTGTTCACTCTCTTGCTCAGCTCCGAGATCG	4363419			1e-23	5B	691.594
1032	B	5B	315.027	eSNP	TGCAGGGTTCGGCTCCTGCTCCGAGATCAGAAGAGCGGTTCAGCAGGAATGCCGAGACCGATCTCGTAT	4353403
1033	B	5B	315.261	eSNP	TGCAGCGGCGGCGGCGGCGGCGGCTAGCTAACCTAGCCCGAGATCGGAAGAGCGGTTCAGCAGGAATGC	4356028			4e-11	5B	692.758
1034	B	5B	315.599	eSNP	TGCAGGCCTTTCTGCACTCCGTCTGCTGCCGAGATAGGAAGAGCGGTTCAGCAGGAATGCCGAGACCGA	4373916			3e-06	5B	691.825
1035	B	5B	330.75	eSNP	TGCAGCTTCAGCTTGCTCCACACCAGCTCCAGGTAGTCCCTGGAGAGGAAGTACTTTAGTGCGGCGAAG	3044594			3e-25	5B	701.196
1036	B	5B	331.259	eSNP	TGCAGCCGCGACGCCACGCTCGGGCCTCGTCCCGCCTCGCCTCCGAGATCGGAAGAGCGGTTCAGCAGG	4351314			1e-06	1A	581.35
1037	B	5B	332.335	eSNP	TGCAGATGAAGTAGTTTGTGCCCCGTGCGAGGGTGACGCGGTCGGCGCCAGACTTGTAGACCTTGGCGC	4352969			2e-21	5B	703.269
1038	B	5B	333.458	eSNP	TGCAGCATTTGCCACTGCAAGGGCCGAGATCGAAAGAGCGGTTCAGCAGGAATGCCGAGACCGATCTCG	4346192
1039	B	5B	333.458	eSNP	TGCAGAAATGATTTCTGGCGAACATCAACCAGGAGAGCAAACCCGAGATCGGAAGAGCGGTTCAGCAGG	3606803			1e-11	5B	700.045
1040	B	5B	340.587	eSNP	TGCAGGGTCGAGATCGGCGACGGTTCATACATGGCGGCGACGAGACGCGGTGGCACCGAGATCGGAAGA	4346162			2e-15	5A	566.746
1041	B	5B	340.587	eSNP	TGCAGGGAGATGCGAGCGCGGAGCGACTTGCGGTAGCACGGAACGCGGCTGACGGCGCGCTGGTACGCA	4355564			3e-25	5B	697.807
1042	B	5B	340.587	eSNP	TGCAGCATGTTTCGTGTGGGATGGCGAGATGCTGGGAAGTATGCCGAGATCGGAAGAGCGGTTCAGCAG	4343379
1043	B	5B	344.401	eSNP	TGCAGCAGGAGTTAGTGTCCGTTACGTTTGTTAGTTTGGAAAGTTAGGCGTGTCCTAGTAGTACTAGGT	4364008			8e-27	5B	697.243
1044	B	5B	348.367	eSNP	TGCAGAATCTTTTGTCACGTGAGTAGGAGAATCAAACGTTGCACGCTGCCGTGGTAATGATGGAACACA	4217822			8e-27	5B	696.202
1045	B	5B	348.367	eSNP	TGCAGGTGAGACGCCGCCACCGACCGAAATGCCGCCGCCGAGATCGGAAGAGCGGTTCAGCAGGAATGC	4353104			4e-11	5B	696.68
1046	B	5B	355.944	eSNP	TGCAGATAGGTTATCGATGATCGATCGAGATAGAGCATCAGTGCGTCAAACTGGATCATCAGCACCGAG	4217096			6e-22	5B	695.902
1047	B	5B	355.944	eSNP	TGCAGCTGATTGGAAGGCACCGAGTTCGGAAGAGCGGTTCAGCAGGAATGCCGAGACCGATCTCGTATG	4341822
1048	B	5B	355.944	eSNP	TGCAGGTGCCCGTTAACGATCCGGCGCCTGCAACGCTGCTACCATGGGCCGAGATCGGAAGAGCGGTTC	4366675			5e-17	5B	695.998
1049	B	5B	361.748	eSNP	TGCAGAACTTGCATCCACCAGCTGCCGAGATCGTAAGAGCGGTTCAGCAGGAATGCCGAGACCGATCTC	4353956
1050	B	5B	361.748	eSNP	TGCAGGTAACCGACGGTCGAGGTCAACGAGACGAAGGCCGAGATCGGAAGAGCGGTTCAGCAGGAATGC	4341866
1051	B	5B	362.242	eSNP	TGCAGGCTACCGTGGTTATCAGACAACCAAACGAAAGATGGGGAAGAGGAGAGGGAGGAGAGGCCGAGA	4347018			3e-25	5B	695.656
1052	B	5B	365.905	eSNP	TGCAGGTGAACACCTCTTGTGTAGGCCAAGAATTCCAGATTATTATGCCCGAGATCGGAAGAGCGGTTC	4343373			3e-07	5B	693.992
1053	B	6B	0	DArT		wPt-1725
1054	B	6B	0.906	DArT		wPt-0073
1055	B	6B	3.753	DArT		wPt-1437
1056	B	6B	4.724	DArT		wPt-2095
1057	B	6B	8.282	eSNP	TGCAGGCGGCGGCGGCGGAGCAGGCACCTGACGCCGAGATCTGAAGAGCGGTTCAGCAGGAATGCCGAG	4352843			6e-09	6B	18.9365
1058	B	6B	9.321	eSNP	TGCAGCGCAACACCACCTACCGCGCCGAGATTGGAAGAGCGGTTCAGCAGGAATGCCGAGACCGATCTC	4362492
1059	B	6B	10.894	eSNP	TGCAGGAGACGAATGAGTTGGGCTCAGATGTTCCTGGCCGCCGAGATCGGAAGAGCGGTTCAGCAGGAA	4219855			1e-12	6B	18.7577
1060	B	6B	11.415	eSNP	TGCAGTGGCCAGTGGAGGAGCTGGAGACGCTCCGAGATTGGAAGAGCGGTTCAGCAGGAATGCCGAGAC	4341857			8e-08	6B	18.6463
1061	B	6B	13.755	SNP	TGCAGGAGCGCGACGTTGGGCTTGATCCTCCTCTCGATGTCGGAGCCTAGGAGGTAGATATTGCGGTTC	4371576			8e-27	6B	16.5126
1062	B	6B	16.058	eSNP	TGCAGCCACCCCATCCAGGCCATCGGCCATCGCTAGCTGCCCAGATCAGGTCATGGCAGACCGAGATCG	3620093			1e-17	1B	630.677
1063	B	6B	20.024	eSNP	TGCAGGCGAGAAGTATGGTTCCATCTGGATCTCCTAATTGGCGCCCACGGCGCCGAGATCGGAAGAGCG	4371694			4e-12	6D	0.059573
1064	B	6B	22.685	DArT		wPt-6293
1065	B	6B	27.891	eSNP	TGCAGAGACTTTACTTAGACGACAACTCCTTCTCCGAGATCGGAAGGGCGGTTCAGCAGGAATGCCGAG	4343240
1066	B	6B	35.198	DArT		tPt-7399
1067	B	6B	39.088	DArT		wPt-6585
1068	B	6B	44.718	eSNP	TGCAGCAATGGAAAAATCGCAACGATGATTCGAGAGCAGCAGCCGAGATCGGAAGAGCGGTTCAGCAGG	3618995			1e-12	6B	4.16134
1069	B	6B	46.836	eSNP	TGCAGGGGTACAGTGGCAGTGCACTTCGGCTGCCGAGATCCGAAGAGCGGTTCAGCAGGAATGCCGAGA	4357145
1070	B	6B	49.374	eSNP	TGCAGCGACCGCAAACGGTTCGGCACCTTCAAGACCGCTTGTCAATAACTGCCCTTGCTGCTGGGCCGA	4354282			3e-26	6B	4.13481
1071	B	6B	53.411	eSNP	TGCAGAAGTTAATAAAGGAGAAGAAAGAAACACAGCATAGGTTTCCTAAAAATACCGAGATCGGAAGAG	4369319			1e-18	2B	755.731
1072	B	6B	54.269	eSNP	TGCAGCTGCAACCACAAACGATATATTGTCTGGAATACAATTACAGATTTTGTAAAAATGGTTACAACT	4201235
1073	B	6B	56.376	eSNP	TGCAGCACCAGAGTTTGCAGGTGGCGCAACCAGAGCCGAGATCGGAAGAGCGGTTCAGCAGGAATGCCG	3618741			5e-10	6B	1.36895
1074	B	6B	57.427	eSNP	TGCAGATTAAAGCAGCAGTAGAGCTTCTTCACCCAATACCGAGATCGGAAGAGCGGTTCAGCAGGAATG	4353477			1e-11	6B	1.37565
1075	B	6B	58.768	eSNP	TGCAGTAGCGTGACCCACATATACCGAGATCGAAAGAGCGGTTCAGCAGGAATGCCGAGACCGATCTCG	4353471
1076	B	6B	61.104	eSNP	TGCAGCTACATGCCGAGTCTAGGATCCGTGCCGAGATTGGAAGAGCGGTTCAGCAGGAATGCCGAGACC	4341713
1077	B	6B	62.579	eSNP	TGCAGGTGGCGCAGTGGTCGTCAGGTAGCCCTTCCAGCGATGAGACCCGAGATCGGAAGAGCGGTTCAG	4347629
1078	B	6B	64.53	eSNP	TGCAGCGGTGCCAGTGCAATTAGTGCTTGATTCTCATGCCTGTGACCGAGATCGGAAGAGCGGTTCAGC	4214155			5e-10	2A	24.2006
1079	B	6B	66.628	eSNP	TGCAGTCGGTATTTCATCTGTAGCAGCGGCAACATTTCATGACCTAAGGTTGGTCTGGAAGGCTATGGG	4347505			2e-14	Unknown	292.579
1080	B	6B	72.106	eSNP	TGCAGGTTATTTAGGGAGCAGTTTGGAAGGGCCCAAATCGCCGAGATCGGAAGAGCGGTTCAGCAGGAA	3620915			1e-12	6B	18.0117
1081	B	6B	74.106	eSNP	TGCAGTTGTTGGTCCCAGTTATCAGTCTTGCATGTTGTTATGTACTTTTCCTTTGTTTCTACTTTACCT	3612994			8e-27	6B	18.2211
1082	B	6B	96.692	eSNP	TGCAGGGTGGAAAAATACTCGGCGTGCCGACCGAGATTGGAAGAGCGGTTCAGCAGGAATGCCGAGACC	4357128			3e-07	6B	691.13
1083	B	6B	98.159	SNP	TGCAGGCCCCGCTTGCTTGGTGGCTTCACACTTCGAAGTTGACAGGACCGAGATCGGAAGAGCGGTTCA	3616238			2e-16	6B	687.022
1084	B	6B	103.85	eSNP	TGCAGCAGTAGAGGTGACTCGACAAGGCCGAGATCAGAAGAGCGGTTCAGCAGGAATGCCGAGACCGAT	4353723			1e-05	6B	679.342
1085	B	6B	104.323	eSNP	TGCAGATGAGCAGATGCTGTGGTGTCTCGCGCGGCTATCGGCGCAACTGGATAGATCAGATCCGAGTTC	4359023			8e-27	6B	679.295
1086	B	6B	105.326	eSNP	TGCAGCACGTTGTCGACCGAGATCCGAAGAGCGGTTCAGCAGGAATGCCGAGACCGATCTCGTATGCCG	4339698
1087	B	6B	106.337	eSNP	TGCAGCTTCACAGTGTCCTACTGGCTCTCTTGTCCCCGAGTCTTTTGATGCAGAAATAGAAGCTTTCTT	4352378			8e-27	6B	669.494
1088	B	6B	108.849	eSNP	TGCAGCGACTCTGGCGAGTGACCCAGTGTTGTAGCAAGCCGAACACTGTAGCAGCACATGTGCACTGTA	3623847			4e-18	6B	658.718
1089	B	6B	109.495	eSNP	TGCAGGTTCCGCTCCGAGAGGTCGAGTGCAGTGACCCTCCCGAGATCGGAAGAGCGGTTCAGCAGGAAT	3614230			4e-12	6B	658.711
1090	B	6B	109.997	eSNP	TGCAGGTGGGGGTGGAAATAAATGGGACTAAGAATCCCATCCCACTTAAATTGCATTAGTGGATTTCCA	3616263			4e-24	7B	593.285
1091	B	6B	111.703	eSNP	TGCAGTGTCTGCAAAACAGGGATTTATTTCTTACCTGGTGGCGGTTGATGTGGCCATGAAACAACAATA	4217478			2e-21	6A	583.001
1092	B	6B	130.658	eSNP	TGCAGCTTACACTAATCTCGATTTCAGTTTGATATAAACAATCATTCAGCTCTTATATTCAGGACAATT	4213754
1093	B	6B	134.864	eSNP	TGCAGCCGTCGTCTGTCACCCGAGTTCGGAAGAGCGGTTCAGCAGGAATGCCGAGACCGATCTCGTATG	4372818
1094	B	6B	136.799	eSNP	TGCAGAGGAAAATATCCAAGCGCTTGATGCATCCAGGCCGAGATCGGAAGAGCGGTTCAGCAGGAATGC	3608278			1e-11	1B	130.828
1095	B	6B	138.036	SNP	TGCAGAGACGGGAGGATAAATGGTGACGCCATCCATGAACCTTAACTCTGTCAATCTGGTGCACCCAGC	4210199			3e-25	6B	31.876
1096	B	6B	139.284	eSNP	TGCAGCCGCCGCCGCCTTCAGCCGAAATCGGAAGAGCGGTTCAGCAGGAATGCCGAGACCGATCTCGTA	4343458			0.021	6B	34.039
1097	B	6B	141.813	eSNP	TGCAGCGCAGATCCGAGTTCCTTCTCTCTGAGTTGGGGTTGGAGCCGGCCTACATTGCTCATCGATCGG	4340898			8e-27	6B	40.6577
1098	B	6B	143.719	eSNP	TGCAGTCAACATTCTGCCCTAATAAGGATTCATGGTTCCCACCCGAGATCGGAAGAGCGGTTCAGCAGG	3043048			8e-14	6B	40.4304
1099	B	6B	145.142	eSNP	TGCAGGTGCGACGAGGAGGAGGAGGATCTCCTGGTGGAGCATGGCAGCGGGAAGGAGTCTGGAGGAGAA	4205892			2e-21	7B	634.555
1100	B	6B	146.121	eSNP	TGCAGCTGTCGTGGTGCTTGATGACGACCTCGCCGAGATCGGAATAGCGGTTCAGCAGGAATGCCGAGA	4362320			2e-08	6B	37.0702
1101	B	6B	146.646	SNP	TGCAGTGCTCAAGCACATAGTCAGCTTGGTCAGAATAGTGCTGATGCTAATGCTGGAGGTCCGAGATCG	3041312			1e-23	6B	36.1341
1102	B	6B	151.282	eSNP	TGCAGTGCGTCGTCGTTCCCAGTACCCTGATGGCTTGTTTGCAGCATTTTTCTCAGCCGAGATCGGAAG	4354413			8e-14	7D	45.5691
1103	B	6B	157.252	eSNP	TGCAGTTGCAGGGGTGAAGAGGAGAGAAGGGAAGAGGATCACCCGAGATCGGAAGAGCGGTTCAGCAGG	3611795			8e-14	6B	30.4895
1104	B	6B	162.329	DArT		tPt-513775
1105	B	6B	169.27	eSNP	TGCAGGTCAAGTCCCACTACAACTTTAGTCCAACTACCAACGAAGTGGTATTCAGAATAGTTTGCATAT	4353622			4e-24	6D	14.9836
1106	B	6B	170.196	SNP	TGCAGGCAAGCTCGAGCTCCAAGATTAGGAGCGGGAAGGCAGGGGGTCCTCTCCGAGATCGGAAGAGCG	4354849			1e-17	6B	29.3134
1107	B	6B	175.346	eSNP	TGCAGGTATCCAGAGTGAGCTACCCTGTTGCACCGAGATTGGAAGAGCGGTTCAGCAGGAATGCCGAGA	4342392			2e-08	Unknown	444.311
1108	B	6B	177.045	eSNP	TGCAGGCTGGTGTGTGTATTTTGGGTCCATAAATAATGCAGGCCGAGATCGGAAGAGCGGTTCAGCAGG	3615384			8e-14	6B	46.9683
1109	B	6B	178.314	eSNP	TGCAGCATGATTTGAATTACTAGGCCGAGATCTGAAGAGCGGTTCAGCAGGAATGCCGAGACCGATCTC	4342706			0.0005	6B	47.9261
1110	B	6B	178.314	DArT		wPt-4218
1111	B	6B	181.989	eSNP	TGCAGCAAGCTGAGTATCAACATCTGCGGCTGGTCAGCGGCGCCCGCCGAGATCGGAAGAGCGGTTCAG	4368669			6e-16	6B	48.529
1112	B	6B	185.21	eSNP	TGCAGCCCAAATTCCACATGCTTTGTGTTTAAATACGTGTAACCTTGTTATCCATTGTGTACACAGGAA	3609808			2e-21	3A	257.288
1113	B	6B	188.709	eSNP	TGCAGCAGTACACTGTATGTTGGCAGCTCGTCAGGTTGTCGTACACTGCCTCTTCCACGCCGAGATCGG	4219707			3e-20	2B	691.909
1114	B	6B	191.767	eSNP	TGCAGGTGCAACACAAGACCCGAGATCTGAAGAGCGGTTCAGCAGGAATGCCGAGACCGATCTCGTATG	4362555
1115	B	6B	193.036	eSNP	TGCAGTCCACATCCTCCTCCTCCTTTTTATACTTCCAATCCACTTCTTACATGGCGTGCGGAGACCGAG	4358702			1e-25	6B	45.2273
1116	B	6B	194.301	eSNP	TGCAGCTGAACATATTGAGCAAACCGTGATCGGAAGAGCGGTTCAGCAGGAATGCCGAGACCGATCTCG	4348077
1117	B	6B	201.806	DArT		wPt-2587
1118	B	6B	201.806	eSNP	TGCAGTGGTGATGGCGTCTTTTTGCATCAGACGGCGCCCTTGCGTGTCTGTCCGAGATCGGAAGAGCGG	3614103			1e-18	6B	117.317
1119	B	6B	206.686	DArT		wPt-2000
1120	B	6B	207.62	DArT		tPt-513403
1121	B	6B	207.62	eSNP	TGCAGGCCTAGTATATATTTTGCTGTTCCGCCGAGATCTGAAGAGCGGTTCAGCAGGAATGCCGAGACC	4339940
1122	B	6B	208.74	eSNP	TGCAGCAGGTTCCTCGTAGTATTTAAGGGGCTGCATGCAGTGGCGGAGCTTGAAAGAAAAAGTTGGGCG	3603378			2e-09	3B	723.63
1123	B	6B	210.276	DArT		wPt-0446
1124	B	6B	211.687	eSNP	TGCAGAATGATCATGGACTCGCAGACCGAGATCGAAAGAGCGGTTCAGCAGGAATGCCGAGACCGATCT	4348203			0.0001	6B	176.132
1125	B	6B	214.62	eSNP	TGCAGCCGCGACCTACCCGCGTCACCGTCTGGCCGCCCAGTCCACCTGCCGAGATCGGAAGAGCGGTTC	4357701			2e-15	4A	722.291
1126	B	6B	219.252	eSNP	TGCAGCCGCGACCTACTCGCGTCACCGTCTGGCCGCCCAGTCCGTCTGCCGAGATCGGAAGAGCGGTTC	4201245			5e-17	6B	172.292
1127	B	6B	223.075	eSNP	TGCAGGCGCTGGTTATAGGCTGATTCTACAAACCGAGATCCGAAGAGCGGTTCAGCAGGAATGCCGAGA	4347576			2e-08	6B	173.651
1128	B	6B	225.279	eSNP	TGCAGCAGCTCAGAACAGACCCACCGAGATCGCAAGAGCGGTTCAGCAGGAATGCCGAGACCGATCTCG	4340481
1129	B	6B	229.051	eSNP	TGCAGTGTGAGGCGTGCACGCATCACGCGCCGAGATCTGAAGAGCGGTTCAGCAGGAATGCCGAGACCG	4352858			4e-05	2B	728.616
1130	B	6B	247.262	eSNP	TGCAGTTAGGGCATCTTCAAGGAAAACCTGCAAATATCTCCGAGATCGGAAGAGCGGTTCAGCAGGAAT	3042533			2e-10	6B	675.62
1131	B	6B	248.309	eSNP	TGCAGGCGCTGCGCATGGACGGAGGGGAAGCCGAGATCAGAAGAGCGGTTCAGCAGGAATGCCGAGACC	4374085			3e-07	6B	676.048
1132	B	6B	249.308	eSNP	TGCAGTGTACGCCAGTCGCCTGCTGGAGCTAGCGAGCCGAGATCGGAAGAGCGGTTCAGCAGGAATGCC	4364737			2e-10	6B	667.217
1133	B	6B	250.363	eSNP	TGCAGATGTGTCATCTCGAGTCTGCCCTACTTGCTGTCCCTCTTCGGCTCCTACGATGACCTCCTCCGA	3615068			3e-26	6B	670.533
1134	B	6B	255.819	eSNP	TGCAGATGTCTGCGGAAGCACTGGGCTGGGCTGGGCCGAGATCGGAAGAGCGGTTCAGCAGGAATGCCG	4347014			5e-10	6B	681.842
1135	B	6B	259.273	eSNP	TGCAGACTAGTAGCAGTAATCATGCACCGATCAACACTTGTGCTATATATCTGCACTCCCCGAGATCGG	3612703			5e-23	6B	687.303
1136	B	6B	261.257	eSNP	TGCAGGGTCGAACGTCACGGCGGCGAACGTGCAGTCATTTTCCGAGATCGGAAGAGCGGTTCAGCAGGA	4349972			3e-13	6B	691.945
1137	B	6B	261.742	eSNP	TGCAGGCGAAACCTTTGTGTTGATGCGTGAACACGCACTCCATCGGGGTCAGTTTGTTTGTTGCCATGT	4349140			8e-27	6B	691.14
1138	B	6B	265.276	eSNP	TGCAGGTCGGGTGCGCCGTCGCCCGAGATAGGAAGAGCGGTTCAGCAGGAATGCCGAGACCGATCTCGT	4356645
1139	B	6B	265.793	eSNP	TGCAGGTCGTGTGCGCCGTCGCCCGAAATCGGAAGAGCGGTTCAGCAGGAATGCCGAGACCGATCTCGT	4355068
1140	B	6B	268.81	eSNP	TGCAGATGCAGCAGCAGCAGCATCAGCAGGTCCTCTCGCTGTTCCCTCTTTGGTCCTCCGAGATCGGAA	4356688			3e-19	6B	702.386
1141	B	6B	274.392	eSNP	TGCAGCAGAGTAAGTTATGAGTCAATCTGCCGAGATAGGAAGAGCGGTTCAGCAGGAATGCCGAGACCG	4356835			1e-06	6B	715.022
1142	B	6B	276.843	eSNP	TGCAGTTTTCGGCACGAGAAAATGTCGGTCTGGTCCGAGATCAGAAGAGCGGTTCAGCAGGAATGCCGA	4340441			4e-05	4A	704.58
1143	B	6B	280.817	eSNP	TGCAGGTATGCACCTAAGGGTCTGCCGAGATCGCAAGAGCGGTTCAGCAGGAATGCCGAGACCGATCTC	4365667			0.0005	6B	715.223
1144	B	6B	280.817	DArT		wPt-1541
1145	B	6B	286.997	eSNP	TGCAGAGCATCCAACTGGTGTATATTAAGTGGGAACATGGAGAACTGGTCGCACGCCCTGAACACAGCT	4202557
1146	B	6B	293.707	DArT		wPt-5885
1147	B	6B	293.707	eSNP	TGCAGAGTAATATGGACACTGGCTTTCAACTGGGGCAGAACAAGAATGAACATGGCCGAGATCGGAAGA	3614364			7e-21	6B	718.478
1148	B	6B	295.891	eSNP	TGCAGTTCAAACTGAAAGGTAAATATGCATGCAGCGAGTTTCATCAAACCAGTATGTGATGAAATGACA	3608893
1149	B	6B	298.642	eSNP	TGCAGGCCCAATGGAGAGGATTAGAGATTGGGGGCCGAGATCGGAAGAGCGGTTCAGCAGGAATGCCGA	4370523			2e-09	6B	715.321
1150	B	6B	302.777	DArT		wPt-8268
1151	B	6B	308.182	eSNP	TGCAGTACCGTTGGCCTGTGAACATGTGAGAAATGAAGGCCCGCAATTGTTTTGCCCGAGATCGGAAGA	4344166			7e-21	6B	715.721
1152	B	6B	313.16	DArT		wPt-9256
1153	B	6B	316.073	eSNP	TGCAGTTGTCAACTAAAATGAAGAGGTGCCGAGATCGGAAGAGTGGTTCAGCAGGAATGCCGAGACCGA	4351296
1154	B	6B	316.887	eSNP	TGCAGGGCACACTATTCCGTCGCGTGGCACACACGTGCGTGCATGCTGCATGCTGACCCGAGATCGGAA	3606055			6e-22	6B	710.08
1155	B	6B	320.291	eSNP	TGCAGCTGCTGATGGGATGTACAGCCCTCTCTCACTGAAACTATCGACGGCGACGCTGACATGCATCCG	4374101			3e-25	6B	710.08
1156	B	6B	324.506	eSNP	TGCAGAACTGGCACGCATCGTAGCCCCTAAACGCGGCGTACGGGTCACCGCGGCCGCCGAGATCGGAAG	4204883			5e-10	6B	707.777
1157	B	6B	325.352	eSNP	TGCAGAGGCATGGCAAAAAATCTTACAGTGCGGTAAGGGAAGGATGCAACAAGTGGCTCATCGACATTG	4356320			8e-27	6B	707.241
1158	B	6B	325.766	eSNP	TGCAGCACACCATTGCCACGTTTCGAGCGCGCATGGCGCCGAGATCGGAAGAGCGGTTCAGCAGGAATG	4200705
1159	B	6B	326.873	eSNP	TGCAGCAGCAAGATGGATCGATCAGAGTAACACGAGAGAGCAGAGCACATGTGAGCAGCTGAAAGAAAG	4211993			3e-25	6B	708.01
1160	B	6B	327.407	eSNP	TGCAGAGGGAGGAGCGTGGTCCTGTTGCGCGTTGCAGCGGAAAGAGTGTGTGTCGATCGTCCGAGATCG	4200548			9e-20	6B	705.826
1161	B	6B	328.237	eSNP	TGCAGATCTCCGTCCTACAAGGAGCAGCGGCTGGGCATGGCGACCTCGAGCTTCCACGTTTTTCTCCGA	4352642			1e-17	6D	464.719
1162	B	6B	329.558	eSNP	TGCAGCTGGTGCTGCTGAGGCGCCGAGATCGTAAGAGCGGTTCAGCAGGAATGCCGAGACCGATCTCGT	4364058
1163	B	6B	331.249	DArT		wPt-9241
1164	B	6B	333.613	eSNP	TGCAGTCGCATAAGGAGGGTTCGAACGAAGGTCTTCATGACGCAGTGCTCGACACGCTGTTGGTGACGC	4206873			3e-25	6B	708.011
1165	B	7B	0	eSNP	TGCAGTAACTTGCTGGTACCTGTGGTGGCAAAGAAGAGAGCTGATCCGAGATCGGAAGAGCGGTTCAGC	3621473			2e-15	7B	10.0729
1166	B	7B	0.538	SNP	TGCAGGCGGCTGCGGCGTCGGCGGCGTCAGCGAAGGCGGTGTCGGTTGCAGCCGCACCGCCACGCCGTA	4370908			8e-27	7B	12.1802
1167	B	7B	3.446	eSNP	TGCAGGGTGCTGTGCTGCTGCATCGGTGCCGCGGCCGAGATCGGAAGAGCGGTTCAGCAGGAATGCCGA	4348445			2e-09	7B	15.0726
1168	B	7B	8.044	SNP	TGCAGTTTAATTATATAAGACTGATTAATCGATACCATTTCTGAAGTGTCCAAAACTCCAAATTGGTTG	4206557			8e-27	7B	18.2039
1169	B	7B	24.274	DArT		wPt-345783
1170	B	7B	25.024	DArT		tPt-513305
1171	B	7B	26.313	eSNP	TGCAGCCCATAGTGATGGTCGGCTCCATTCCACCATGACGCGAGCGACGCCAGAGCTCCGAGATCGGAA	4351364			6e-22	7B	421.827
1172	B	7B	29.538	SNP	TGCAGGGATGCGGTGGTGTTGATGGTGGGCACTGGCCCGAGATCGGAAGAGCGGTTCAGCAGGAATGCC	4207094			2e-10	Unknown	86.63
1173	B	7B	31.09	eSNP	TGCAGTTCCGCTGTCAGGTTCGAGTCGTCACCTGTCGGTTGCCCCGAGATCGGAAGAGCGGTTCAGCAG	4371525			2e-14	7B	481.815
1174	B	7B	31.09	DArT		wPt-6498
1175	B	7B	32.586	eSNP	TGCAGGCCTGCAACAGTCGACCGAAATCGGAAGAGCGGTTCAGCAGGAATGCCGAGACCGATCTCGTAT	4359758			0.074	7B	413.247
1176	B	7B	49.993	DArT		wPt-8232
1177	B	7B	52.802	DArT		rPt-508081
1178	B	7B	53.918	DArT		wPt-1715
1179	B	7B	58.699	eSNP	TGCAGCTGGTGTCGGCAAACATTTTAGGTTACAAGTTTTTTTTTGAATAGTTCTAATTAAGTGGTATTA	4203404			8e-27	7B	684.102
1180	B	7B	65.218	eSNP	TGCAGCACGACGCCCTGTCGCTACACATGCCCAAATGAACTTCCAGCAGCACGACATACCGACGAGCGC	4206185			2e-22	7B	666.018
1181	B	7B	66.762	eSNP	TGCAGTCCAACTATGGCAACAATATAACAACTATTGGACACATTTGCGGCTCAGGAACTCTAGAAGCCG	4360463			3e-25	7B	655.786
1182	B	7B	68.705	eSNP	TGCAGCGGTGGCGCCGCCGTCGTCCATGCTGGTCTTGGTAAGCGGACGTCGGCTAGGATTAGGGTTAGG	4365577			4e-24	7B	666.428
1183	B	7B	70.607	eSNP	TGCAGCTTGTCTCCTGGTGGAGGTGGGTAAGTTTGCTTTTTTGGACGCCGAGATCGGAAGAGCGGTTCA	4349727			4e-11	7B	666.311
1184	B	7B	72.111	eSNP	TGCAGTGCCATGGCCAAACCACGAAACCGAGATCGTAAGAGCGGTTCAGCAGGAATGCCGAGACCGATC	4342210			4e-05	7B	655.041
1185	B	7B	73.057	eSNP	TGCAGTGTGGACCTGCTGCTGGTCAGATCCGCCGAGATCGGAAGAGTGGTTCAGCAGGAATGCCGAGAC	4355106
1186	B	7B	74.29	eSNP	TGCAGTTTCTATGGTCTGGCCCATTTCTGGGTTTAACCCCAACCGAGATCGGAAGAGCGGTTCAGCAGG	4218434			8e-14	7B	655.748
1187	B	7B	77.107	eSNP	TGCAGTCCAACTATGGAAACAATACAACGACTATTGGACACATTTGCAGCTCAGGAACACTGGAAGCCG	3620297			4e-24	7B	655.694
1188	B	7B	83.191	eSNP	TGCAGTTTACATTTGGTGTGCCTACAATTAGAATGTCCGAGATCGGAAGAGCGGTTCAGCAGGAATGCC	3613090			2e-10	7B	629.642
1189	B	7B	87.853	eSNP	TGCAGAAAAGGGCCCCGCATCTTTTTCACCCCATGCAATCCGAGATCGGAAGAGCGGTTCAGCAGGAAT	4353989			4e-12	7B	633.101
1190	B	7B	90.078	eSNP	TGCAGTGAGCCCGTGACCCGTCTCCGCTTTGCCAAGGCGTCCCCTGATGATGTGGTCTTATCTCGCCAG	4216841			2e-21	1B	341.009
1191	B	7B	95.677	eSNP	TGCAGTTCCCGTCTCTGCACGACAGATCTGGGCGTCCGCACTTGAAGCCGCCGAGATCGGAAGAGCGGT	4204206			1e-17	3A	102.882
1192	B	7B	103.191	SNP	TGCAGAACAGGGAGAACAACAAGGGGCGAGCAACACACTGCACTGCAATGATGCTTCTTTCAGGTGAGG	3043842			8e-27	7B	522.729
1193	B	7B	111.749	eSNP	TGCAGGTATTCACGTAACGATTCAACAGTGACCTCCGAGATCGGAAGAGCGGTTCAGCAGGAATGCCGA	3615837			2e-09	Unknown	231.48
1194	B	7B	112.744	eSNP	TGCAGGGCGGCTCAAGAGAGGTGGGAGGGGATGCTAGCTGAATAGCTCACCGAGATCGGAAGAGCGGTT	4214766
1195	B	7B	115.798	SNP	TGCAGCACATCCCTTCCTTATTCCCCCAAACTGTAACTGTCGTCCACCCGAAGCTGTCACCGCCGCAGC	3042066			3e-25	7B	15.5926
1196	B	7B	120.536	eSNP	TGCAGAAACAAATCCGCCGCCGTTCTTCGCCTCGCCGTCGCACCACCGAGATCGGAAGAGCGGTTCAGC	4344890			2e-15	5D	325.955
1197	B	7B	123.411	eSNP	TGCAGCGCGCTTCAGAGTGTGCGCCCCGAGATCAGAAGAGCGGTTCAGCAGGAATGCCGAGACCGATCT	4344306
1198	B	7B	138.719	eSNP	TGCAGGTGCCCGTGGTGCGCTCCGAGATCTGAAGAGCGGTTCAGCAGGAATGCCGAGACCGATCTCGTA	4363876
1199	B	7B	139.706	eSNP	TGCAGTCAATTTTGGACAAGGATGGCAACCGATTGAAGCCATGGATTGCCGAGATCGGAAGAGCGGTTC	3616131			5e-17	7B	693.927
1200	B	7B	140.684	eSNP	TGCAGCTGCTTCGGCTCACCTGGCAGCGGCGCGGAGAGGCCGTACACCGAGATCGGAAGAGCGGTTCAG	4348983			2e-14	7B	694.799
1201	B	7B	141.84	eSNP	TGCAGCTGCCTCGTTGACGCCTGCTCCGAGATAGGAAGAGCGGTTCAGCAGGAATGCCGAGACCGATCT	4366875
1202	B	7B	144.106	eSNP	TGCAGCCGTACCGAGCGCTGGTCGTTTGAGAGCCTGATGGTGGAAGGCGCCCATGAGTCCGAGATCGGA	4216966			4e-18	Unknown	344.352
1203	B	7B	146.073	eSNP	TGCAGCGCGTGTACTATTTCATAGTTGGGCCGAGATCGGAAGAGTGGTTCAGCAGGAATGCCGAGACCG	4352706
1204	B	7B	146.539	eSNP	TGCAGGTGCCGCCCCGTTCAACGACATGTTGGGTTGCTGCCTCTGTGGAGCTCCGAATTTGCCCGAGAT	3609853			1e-24	7B	699.524
1205	B	7B	148.014	eSNP	TGCAGAAGGCGTGGAGGCGCAGCCGAGATCAGAAGAGCGGTTCAGCAGGAATGCCGAGACCGATCTCGT	4353702			0.006	7B	699.524
1206	B	7B	153.827	eSNP	TGCAGTGGTGGAGTCGGCCACTCCAAATCCAGCCGTGATCGGAAGAGCGGTTCAGCAGGAATGCCGAGA	4360818
1207	B	7B	156.898	DArT		wPt-8089
1208	B	7B	159.678	DArT		wPt-8938
1209	B	7B	160.352	DArT		wPt-6156
1210	B	7B	162.54	eSNP	TGCAGCAGCATGGGGAAGGTGAGAGAGACCCGAGATCGCAAGAGCGGTTCAGCAGGAATGCCGAGACCG	4339655			1e-06	7B	707.53
1211	B	7B	163.478	eSNP	TGCAGAGACTCTGGAGTAGACTTGCTGCCGAGATCGGAAGAGTGGTTCAGCAGGAATGCCGAGACCGAT	4342490			1e-05	7B	706.981
1212	B	7B	168.474	eSNP	TGCAGTGTGGGATCCTACTCTGCCCTGATCTCCTCCCAGACCGAGATCGGAAGAGCGGTTCAGCAGGAA	4353609			1e-12	7B	735.031
1213	B	7B	171.122	eSNP	TGCAGTGTATGTCCCTCTACGTACAAACTTCTAGTGTATCTTCAAGGATCCGAGATCGGAAGAGCGGTT	4217067			1e-17	7B	729.028
1214	B	7B	174.288	eSNP	TGCAGCTGCTGCTGAAGAGCACAGCGATGCGGCAGGTGATTGCCCGAGATCGGAAGAGCGGTTCAGCAG	4354063			2e-14	7B	732.42
1215	B	7B	175.691	SNP	TGCAGATGCTCCAAAATCTTTAGTTCAGGAACCTGGTGAGTTCATTGATGAAATATATCCGAGATCGGA	3040594			2e-22	7B	740
1216	B	7B	177.605	eSNP	TGCAGCTGTCCTCCACGCCGTGATCGGAAGAGCGGTTCAGCAGGAATGCCGAGACCGATCTCGTATGCC	4344428
1217	B	7B	179.007	eSNP	TGCAGGAGGAGTGCACTTTAGGTCTGGGAGCACCATCTCCCAGATCTGGGAGGAGCTGCCGAGATCGGA	4221022			7e-21	7D	628.712
1218	B	7B	179.457	eSNP	TGCAGGTACTCCAGAGTGAATTACCAAGCCGAGATCGAAAGAGCGGTTCAGCAGGAATGCCGAGACCGA	4360157
1219	B	7B	180.027	eSNP	TGCAGGCTACAATAGTACAGTTTCAGGTCACTATGAGAAAAAACTTAGTCCGAGATCGGAAGAGCGGTT	4201860			1e-17	7B	732.424
1220	B	7B	181.401	eSNP	TGCAGCCTTGAACGAACAAGGTAAATATCTCTTTCTTTTGCACCGAGATCGGAAGAGCGGTTCAGCAGG	3623588			8e-14	7B	738.986
1221	B	7B	185.068	eSNP	TGCAGCTTCTCGGTCTCCGGGTCCTTGAAGTTGTTGACAAGGCCCATGGCCAGCACCTTGAAGAAGCGG	4220857			1e-12	7A	726.977
1222	B	7B	190.205	eSNP	TGCAGTTCAGGTGCAGATTTTCCATCTCTAGTTGACCGAGATCGGAAGAGCGGTTCAGCAGGAATGCCG	3606676			5e-10	7B	733.789
1223	B	7B	192.833	DArT		wPt-1957
1224	B	7B	193.463	DArT		wPt-5228
1225	B	7B	194.088	DArT		wPt-8561
1226	B	7B	196.007	DArT		wPt-9493
1227	B	7B	197.909	DArT		tPt-6363
1228	B	7B	198.59	DArT		wPt-4875
1229	B	7B	200.362	eSNP	TGCAGTCCAAACACGGCTGCGAGTGTACCGAGATCGAAAGAGCGGTTCAGCAGGAATGCCGAGACCGAT	4350133			1e-05	5B	288.888
1230	R	1R	0	eSNP	TGCAGTAGTTTGGTATGGTCAATAGTTAATACTATGTTCCTAGGATCCAATCTGGTCCGAGATCGGAAG	3619889	FKKI010051656	72643	-1e-14	Unknown
1231	R	1R	1.564	eSNP	TGCAGCCCGTCCATGTACTGATACGTTTCCAGATTTGCAGTGACACCGAGATCGGAAGAGCGGTTCAGC	3618798	FKKI011257766	2339682	-0.349	5R
1232	R	1R	2.765	eSNP	TGCAGAGGGATGGGAGTCAAGGGGGGCAAGCACGATGGGCGGGCAGGTGATTTCTTCGCCGAGATCGGA	4357616	FKKI010244997	266548	-5.99998e-11	2R
1233	R	1R	3.254	eSNP	TGCAGTCTCACTCTCTGTCTTTAGTCCAAGCGCTCAACTCCGAGATCGGAAGAGCGGTTCAGCAGGAAT	4220704	FKKI011496485	2882794	-0.11	1R
1234	R	1R	3.254	eSNP	TGCAGATAGGAGAAGGCCGCCTCGTTTCTCTGCCATCACGTCGAGGAAGACAGACAGCAAGAATCCGAG	3603887	FKKI011483999	2870308	-1e-14	1R
1235	R	1R	13.144	eSNP	TGCAGCTCAATCAAGTTTATAGTCTAGTTTAGAGGTAACCACTAGGGATTACCCACGGTGGTGAAGGTG	4339376	FKKI010001666	2773	-2e-11	1R	24.3027
1236	R	1R	13.144	DArT		rPt-390307
1237	R	1R	14.846	DArT		rPt-507436
1238	R	1R	16.447	eSNP	TGCAGTGTCCAAGAGCAAGAAACTTTCGTCAAGCAAATGCTTTGATTCCTTCTCCTCTGTCACCCGAGA	3623221	FKKI010044895	65882	-5e-12	1R	36.5313
1239	R	1R	17.599	DArT		rPt-399696
1240	R	1R	20	eSNP	TGCAGGACTTTGTTGTGCGTCCATCATGGTGCCGAGATCGGAAGATCGGTTCAGCAGGAATGCCGAGAC	4340958	FKKI010583926	1399367	-0.27	5R	60.9956
1241	R	1R	22.562	DArT		rPt-390177
1242	R	1R	24.485	DArT		rPt-508859
1243	R	1R	30.411	eSNP	TGCAGGGAACCTTTTGAATTTGTTCCGTTGAGAGCAACATAGTCAATAGCTGCTGGTTCTGTCCCCTTT	3041335	FKKI010001658	2765	-0.11	1R	61.5089
1244	R	1R	30.411	DArT		rPt-508736
1245	R	1R	32.105	DArT		rPt-505196
1246	R	1R	33.56	DArT		rPt-507504
1247	R	1R	34.523	DArT		rPt-506739
1248	R	1R	37.072	DArT		rPt-1767
1249	R	1R	40.946	eSNP	TGCAGCGTCAAACTGTCAACTCCGAGATCAGAAGAGCGGTTCAGCAGGAATGCCGAGACCGATCTCGTA	4362489	FKKI010171640	192628	-0.349	1R	39.2998
1250	R	1R	40.946	DArT		rPt-505905
1251	R	1R	58.659	eSNP	TGCAGCAGGAAAGCGTGAACTTATATGCAGGTAGTGCATCGCAATGATTTCCCCCAGATCGGAAGAGCG	4362080	FKKI010358531	383453	-0.003	Unknown
1252	R	1R	58.659	eSNP	TGCAGGTGTGGTTTACGGCGTATACAGAGAGCTTCCGACGTGGGCGATCGAGCCGAGATCGGAAGAGCG	4373967	FKKI010534885	1350324	-0.0002	1R	71.1011
1253	R	1R	59.461	eSNP	TGCAGTAACTGAACTAGTCGGCGGTGCCGAAACCGTCGCTGGTGTCGCCGAGATCGGAAGAGCGGTTCA	3611761	FKKI011501534	2887849	-0.11	1R	42.881
1254	R	1R	63.124	eSNP	TGCAGTTGGCACCCCAACTAATCCTTCCGACAGAAAGAAAACCAGTGACCCGAGAAAAAATGTCCGAGA	3619144	FKKI010039755	60742	-0.38	1R	38.5092
1255	R	1R	64.835	eSNP	TGCAGGAGCAGGAGGGTCGCCCGAGATCGTAAGAGCGGTTCAGCAGGAATGCCGAGACCGATCTCGTAT	4359672	FKKI010017065	18341	-4.32	1R
1256	R	1R	65.681	eSNP	TGCAGCTGCTGATCAAGATAGCCGAGATCAGAAGAGCGGTTCAGCAGGAATGCCGAGACCGATCTCGTA	4358172	FKKI010591741	1407195	-3.4	5R	51.4078
1257	R	1R	67.253	eSNP	TGCAGCTGGATGTTGATTTTACTGGGCTCAGCGTTCATAGAAGGTGCGCACCGAGATCGGAAGAGCGGT	4353991	FKKI010570498	1385938	-0.38	Unknown
1258	R	1R	67.253	eSNP	TGCAGCTGCACATGGCGCCATGGTGTGCCGATTTGCCCCGAGATCGGAAGAGCGGTTCAGCAGGAATGC	3046987	FKKI011491978	2878287	-0.079	Unknown
1259	R	1R	70.1	eSNP	TGCAGTGAGAAGCTGCCGCTGGTGACCATCGCCACCGAGATCGGAAGAGCGGTTCAGCAGGAATGCCGA	4342196	FKKI010352169	376737	-0.0029999	Unknown
1260	R	1R	74.659	eSNP	TGCAGGTCGCTGGTGTAGTGGGTTGACTCGTCCACCACATGGTACGCTGTCTCCAGGCTCATCTTGAGG	3617326	FKKI010317489	340667	-6e-18	Unknown
1261	R	1R	74.659	eSNP	TGCAGTGGAGGGAGATAACGATGCCCTCGCCGCCCTTCTCCCCATCACCATCGCTCCTGGGTGCGACGG	4359872	FKKI010553311	1368750	-0.028	Unknown
1262	R	1R	74.659	eSNP	TGCAGCGTCGCCAAGTCCAACCTGAGCAGCACCAGAGCGCCGAGATCGGAAGAGCGGTTCAGCAGGAAT	4204686	FKKI011503352	2889673	-0.00299999	Unknown
1263	R	1R	74.659	eSNP	TGCAGTTTTCATGCATCGGCTCTCAAGTGGCACCCGAGATAGGAAGAGCGGTTCAGCAGGAATGCCGAG	4357116	FKKI010530315	1345754	-1.9e-05	1R	1.21309
1264	R	1R	74.659	eSNP	TGCAGCCTAGTGCCACACATTTCAAAGAACGTGGCAAGCAGGCATACATAATAGACTGCATGCACTATT	4200489	FKKI010043226	64213	-0.11	1R
1265	R	1R	75.369	eSNP	TGCAGTCGCGTCACAAATAGAGAGATGCACCGAGATAGGAAGAGCGGTTCAGCAGGAATGCCGAGACCG	4347568	FKKI010545403	1360842	-5.99e-05	1R
1266	R	1R	80.326	eSNP	TGCAGCCCCGTGCACATCAGCTGCTCCGTGCACAGCAGCTGGGCATGCACCTGAGCTTGCAACTGAGCC	3041555	FKKI010262860	284609	-2.7e-21	2R
1267	R	1R	91.193	eSNP	TGCAGGGATTGGGAGGCTCGGAATATATGGTTTGCCAAGACCGAGATCGGAAGAGCGGTTCAGCAGGAA	3609994	FKKI010364836	389873	-9.9995e-08	1R	7.16942
1268	R	1R	97.067	eSNP	TGCAGCCTGACCGTCGATTCAGTCACCGATGTGGACGGGGTCAGCTCCCTGCCGAGATCGGAAGAGCGG	4348224	FKKI010215148	236144	-6.99e-17	Unknown
1269	R	1R	97.067	eSNP	TGCAGCTTCTCCGAAAATGAGAACTCCCCATCCAAGCAGTCACATAAACCTGGCTCCCCCTCTGACCGA	3613439	FKKI011485015	2871324	-0.0002	1R	1.21309
1270	R	1R	99.604	eSNP	TGCAGAGCTACTCATAGATTCTTCTTACTCATCACAAGAGAACACTCCCGAGATCGGAAGAGCGGTTCA	4339653	FKKI010544356	1359795	-0.11	Unknown
1271	R	1R	101.641	eSNP	TGCAGTCGAAGATCGACAAAGTACCGAGATCGCAAGAGCGGTTCAGCAGGAATGCCGAGACCGATCTCG	4346728	FKKI010651577	1467153	RED	3R
1272	R	1R	106.418	eSNP	TGCAGCGCGCCTCTGGACGCCAGATCGTCTGACCACCAGAGACGGAGCCGCCCACCAAGGACGACACAG	4351291	FKKI010577195	1392635	-7e-17	Unknown
1273	R	1R	107.392	eSNP	TGCAGGTATTGTGCTTGACTCCGAGATCTGAAGAGCGGTTCAGCAGGAATGCCGAGACCGATCTCGTAT	4362564	FKKI010041762	62749	-4.691	1R	79.8922
1274	R	1R	107.392	eSNP	TGCAGCGCGGCCAGGTGACGGCACGGCACACTTTGATGGGCGATATGCATGGACGGCAGCAAGATCACC	3621136	FKKI010288936	311290	-9.998e-20	6R
1275	R	1R	112.525	eSNP	TGCAGCAAAACGGGTCTTTAATTTCGCAGAGGCGGGACGGTTCAGCCGAAGTAGCTTAATGAGGCCCCG	4366833	FKKI011569509	2983611	RED	1R
1276	R	1R	112.704	eSNP	TGCAGTCGCTCCCACACGGCCGAGATCGGAAGAGTGGTTCAGCAGGAATGCCGAGACCGATCTCGTATG	4343823	FKKI010154737	175725	-0.349	6R
1277	R	1R	116.058	DArT		rPt-0318
1278	R	1R	116.759	eSNP	TGCAGATACGCTTGTACTGTAGGAGTACAAAAGTGGCAAACAACTCAGAGCCGCCTGACCTGCATCGCT	4202195	FKKI010005025	6132	-0.11	1R	69.8914
1279	R	1R	120.038	eSNP	TGCAGTGGTCGGTTACATTTATGTATTTGGTTCCGAGATAGGAAGAGCGGTTCAGCAGGAATGCCGAGA	4344867	FKKI010107452	128439	-9.97e-07	1R	95.2077
1280	R	1R	121.777	eSNP	TGCAGTCGCCATGCACACGTCCGCTCGATCTATAGATGGCCGAGATCGGAAGAGCGGTTCAGCAGGAAT	4213297	FKKI010244474	266025	-1.96e-11	1R
1281	R	1R	125.958	eSNP	TGCAGAATTAGATGACCAGGCCACCGAGATCGAAAGAGCGGTTCAGCAGGAATGCCGAGACCGATCTCG	4356389	FKKI011498771	2885080	-0.1098	2R
1282	R	1R	134.53	SNP	TGCAGAAACAATGAAGAAAAAAAGAGACGTGGACTTTGGTGACCCGATCGACACGCGTGAAGTACCTTG	3046738	FKKI010578590	1394030	-1.3	1R
1283	R	1R	135.059	eSNP	TGCAGCGCCCTTATCTGAAGGAGGCCGCATCCTAGTCACGGGCTCGCGTCCACGCCACCCGAGATCGGA	4373891	FKKI010020746	22235	-4.7	1R	139.813
1284	R	1R	135.629	eSNP	TGCAGGAGATTCCAGTGGCAACCACGACCAAGGGATGCTGCAACCGTGACCGAGATCGGAAGAGCGGTT	4213647	FKKI010004913	6020	-0.11	1R	147.89
1285	R	1R	136.179	eSNP	TGCAGGACGGACAAAAGGGGGAGGAAGAAAGAAATAACACACGCTCTCAGCATCCGTGACCCAGGGGAG	4340479	FKKI011482849	2869158	-0.031	1R	145.306
1286	R	1R	136.684	eSNP	TGCAGGTTGCTCAGGGAATGCAATCTTCTTGTGTCTTGTCTTATCCGAGATCGGAAGAGCGGTTCAGCA	4347087	FKKI010244039	265590	-5.999e-05	1R
1287	R	1R	137.266	eSNP	TGCAGATTGTTGATTTAGAGGAAGGATCAAGTCGGAGATGCAGCCGAGATCGGAAGAGCGGTTCAGCAG	4356476	FKKI010061969	82956	-9.8e-09	5R
1288	R	1R	138.02	eSNP	TGCAGCTTCCATATGTGGCGGACTCCATGCTCGCCGCTGCCGAGATCGGAAGAGCGGTTCAGCAGGAAT	4365958	FKKI010540897	1356336	-0.031	1R
1289	R	1R	139.56	DArT		rPt-390261
1290	R	1R	140.137	SNP	TGCAGTCCCGAAATGTAAGATGTTTTTTGGCACTAGCCTAGTGTTAAAAAACGTCTTACATTTCAGGAC	4357726	FKKI010547926	1363365	-1.99e-17	2R	3.61054
1291	R	1R	143.579	DArT		rPt-401248
1292	R	1R	148.338	eSNP	TGCAGTTGCTTATTGCTTATTGCGGCACCGAGACCGAGATCAGAAGAGCGGTTCAGCAGGAATGCCGAG	4348710	FKKI010577718	1393158	RED	2R
1293	R	1R	148.888	eSNP	TGCAGCTGTTGCTGTCAGTGAGTCACTCTCAAATTGACCGAGATCGGAAGAGCGGTTCAGCAGGAATGC	3622436	FKKI011485802	2872111	-0.030999	1R
1294	R	1R	148.888	eSNP	TGCAGTCGTTTGCTCGTCCCACATCATCGTCTCCAACTGCGGGGACTCGCGGGCGGTGCTGTGCCGAGA	4356086	FKKI010010682	11790	-2.99996e-21	1R
1295	R	1R	148.888	DArT		rPt-399831
1296	R	1R	155.651	eSNP	TGCAGGTGCATCAAAACGTCAGGTCCATTGCAATTGGATCGTCGTCTGGTTGGGATGGAAAGGGAACTG	4349192	FKKI011499393	2885702	-4.7	1R	136.177
1297	R	1R	156.827	eSNP	TGCAGTGCCATCCAGTCAGGCAAGCCCTGCTTCGAGCCCAACACCAAGCTGGCGCATGCGTCGTACGCC	4356730	FKKI010541437	1356876	-4.997e-06	7R	70.4869
1298	R	1R	156.827	eSNP	TGCAGACAGCAAGTCCTTTGACTCATTGTCCCATTCTGCCCGAGATCGGAAGAGCGGTTCAGCAGGAAT	3609054	FKKI010557469	1372908	-0.0007	1R	136.99
1299	R	2R	0	DArT		rPt-390530
1300	R	2R	0	DArT		rPt-399333
1301	R	2R	7.204	DArT		rPt-398735
1302	R	2R	10.192	DArT		rPt-400703
1303	R	2R	20.914	eSNP	TGCAGTCTAAATGCATTATTTAGGGACAATTACCTGAGAAAAAGTCCGAGATCGGAAGAGCGGTTCAGC	3606723	FKKI010214256	235252	-9e-14	Unknown
1304	R	2R	20.914	DArT		rPt-402547
1305	R	2R	25.482	DArT		rPt-507946
1306	R	2R	27.879	DArT		tPt-4614
1307	R	2R	29.148	DArT		rPt-506524
1308	R	2R	33.152	DArT		rPt-508452
1309	R	2R	37.839	DArT		rPt-390292
1310	R	2R	44.182	eSNP	TGCAGAGACGCTTAGGTGCTGCGACGTAGCACCGAGATTGGAAGAGCGGTTCAGCAGGAATGCCGAGAC	4353542	FKKI010145301	166289	-2e-08	Unknown
1311	R	2R	47.581	eSNP	TGCAGAGTCGTGATCGAGAGCTGAAAAAGTGATTGCTCATTGATAGTGGTTAATTTCCGAGATCGGAAG	4216518	FKKI010253424	274980	-9.7e-21	2R
1312	R	2R	57.003	eSNP	TGCAGATGCTCATCGCTGCTTCCCTGCTCCAGGCCGAGATCTGAAGAGCGGTTCAGCAGGAATGCCGAG	4355266	FKKI010533501	1348940	-0.0006996	6R
1313	R	2R	62.149	eSNP	TGCAGTTATCGTTAAAAAAACATCCACACTAGGCTAATCTTATTTCTTTGATGGGCCGAGATCGGAAGA	4359796	FKKI010547522	1362961	-0.38	2R	102.271
1314	R	2R	65.403	eSNP	TGCAGACCTCTTTCACTACCTAGGTCGAGGGCACACCCCATGCTCTGCCTCTACACATCGAACCACACC	3622455	FKKI010171671	192659	-8.3e-22	7R
1315	R	2R	65.908	eSNP	TGCAGCTGGATTAGTTTTTGAACTTAACCTTGCGGCCGAGATCGGAAGAGCGGTTCAGCAGGAATGCCG	4218215	FKKI010104713	125700	-0.11	2R	88.0899
1316	R	2R	69.287	eSNP	TGCAGAGTAGATCGCAGGAGCAGCGGCTGGAGACTCGAGCAGCTACGGCGACGAAGGAGCTCCTGATCG	4216188	FKKI011489824	2876133	-4e-13	2R	96.5962
1317	R	2R	76.549	eSNP	TGCAGCTGACGGCTAGCGATGCTCGCCGAGATCGTAAGAGCGGTTCAGCAGGAATGCCGAGACCGATCT	4353995	FKKI010651577	1467153	4.7	3R
1318	R	2R	80.735	DArT		tPt-2544
1319	R	2R	83.491	DArT		rPt-399774
1320	R	2R	90.717	DArT		rPt-411506
1321	R	2R	91.039	eSNP	TGCAGCCGAGGCAAACGGTGGCTAACGGACCTCTTGTGATACGGCCAACAGGGCTGTCAACGAAGACGC	3624168	FKKI011548208	2946339	-8e-16	7R
1322	R	2R	91.509	DArT		rPt-508204
1323	R	2R	96.47	eSNP	TGCAGGAGGCGGTGGACTTCTGCGTCAAGGAGCGACTCGACGAGGGGTTCGCCGAGATCGGAAGAGCGG	4339963	FKKI010552652	1368091	-3.9994e-14	Unknown
1324	R	2R	99.358	eSNP	TGCAGTGACTCGTGCGAGCGTTACCAAGGCGAGGGCGAGCTGTTCTGGTGCGCACAGGCATGGGCGAGC	4361106	FKKI010241349	262900	-3e-15	2R
1325	R	2R	100.821	eSNP	TGCAGGTCATGCGACAAGCGTCCACGCCTACTACCGCTGCTACGTACATCATCAAGAACATCAACTGCA	4364775	FKKI010502565	561162	-5e-06	4R
1326	R	2R	101.523	eSNP	TGCAGCTCGTCTTCGGACGCGCCGAGATCTGAAGAGCGGTTCAGCAGGAATGCCGAGACCGATCTCGTA	4353820	FKKI010360894	385909	-0.107	Unknown
1327	R	2R	106.159	eSNP	TGCAGGCCCTGCTGCGCGAGATGAGCTCCTCCGAAATCGGAAGAGCGGTTCAGCAGGAATGCCGAGACC	4358313	FKKI011307333	2432221	RED	1R
1328	R	2R	108.943	eSNP	TGCAGCGTAATTGCCCCTTGAACCCTGTACATTCCGATCAAGTTTCGGACCGACCGACCGATCACGCGC	4220568	FKKI010260727	282425	-6e-11	Unknown
1329	R	2R	110.358	eSNP	TGCAGCCTGTGATTTTGCTGAGAGCGTGCAGGATACTTGTGGTTTATTTCAAAAAGGACCGAGATCGGA	4202615	FKKI011574299	2994275	-1.3	2R
1330	R	2R	110.9	eSNP	TGCAGCACGTCGAGATTCGACGGAGAGGCCCCGAGATCAGAAGAGCGGTTCAGCAGGAATGCCGAGACC	4360961	FKKI010268471	290340	RED	2R
1331	R	2R	112.497	eSNP	TGCAGCCATGGCCTGACACACTGGCTGCCCCGTCCCGAGATCGGAAGAGCGGTTCAGCAGGAATGCCGA	4347776	FKKI010629888	1445395	-0.27	Unknown
1332	R	2R	113.042	eSNP	TGCAGGATAAATCAGGTCCCCGCCGAGATCGGAAGATCGGTTCAGCAGGAATGCCGAGACCGATCTCGT	4343657	FKKI010015841	17058	-0.349	6R
1333	R	2R	114.101	eSNP	TGCAGCTCAGCGAGGTGACCGAGATCGGAAGGGCGGTTCAGCAGGAATGCCGAGACCGATCTCGTATGC	4364416	FKKI010327383	350869	RED	Unknown
1334	R	2R	115.108	eSNP	TGCAGGCAAGACCTCACCAAGCCGAGATCTGAAGAGCGGTTCAGCAGGAATGCCGAGACCGATCTCGTA	4361509	FKKI010247422	268974	-0.107	Unknown
1335	R	2R	117.856	eSNP	TGCAGATCCTGACCTGGCGAGGGTCGAGCCTCTACTGGCGCGCCGAGATCGGAAGAGCGGTTCAGCAGG	4213788	FKKI010533029	1348468	-0.38	2R
1336	R	2R	118.098	eSNP	TGCAGAATGAAGAAATTCAGCATGTTTGCCATGAACTTGTCGCTCAGCAGATCGACAAACATGAAGTAC	4215587	FKKI010240828	262379	-4e-14	Unknown
1337	R	2R	118.496	eSNP	TGCAGCAGGCAAACCCACATGCCGTTACGTTTCCCCTGTCATCCTCTCACCGTGTGGAGCGTAGACTCC	4344962	FKKI010135012	155999	-6e-11	2R
1338	R	2R	119.547	eSNP	TGCAGGTGCATCCAGGTGGGCCTCCTTTGCGTGCAGGAGCTACCGAGATCGGAAGAGCGGTTCAGCAGG	4221210	FKKI010530829	1346268	-0.000199997	2R	134.37
1339	R	2R	122.427	eSNP	TGCAGCCTCCCTGAATCGCTGCAACGACCTAGTCAAACCGAGATCGGAAGAGCGGTTCAGCAGGAATGC	4215495	FKKI010581749	1397190	-0.00018	Unknown
1340	R	2R	123.643	eSNP	TGCAGTCATAGCGTATCCAAGACCACTAGGTTCGAAGTTGGAAGACATCTTGGCAGTGGAGGAGAAGCA	4363053	FKKI010581513	1396954	-0.031	2R	150.777
1341	R	2R	123.643	eSNP	TGCAGGTGCTCCCATCATTCCATAATATTATGTGAATAAAGTTCCGAGATCGGAAGAGCGGTTCAGCAG	4342591	FKKI010006396	7503	-0.11	2R
1342	R	2R	126.565	eSNP	TGCAGTGGTACGAGGAAGTGTCCGCCTCCAAGTTATCGGATGCTATGTTAACTGCCTGACATTAAAGAG	4220834	FKKI010001966	3073	-4.7	2R
1343	R	2R	130.069	eSNP	TGCAGACTTCTATAACCGCATGAGACCATGTGTCGTCCATAACATAAGGTGTAGCATTGTTGTATCTTG	3604644	FKKI010543090	1358529	-0.377	2R	152.364
1344	R	2R	141.175	DArT		rPt-399721
1345	R	2R	142.832	DArT		rPt-400316
1346	R	2R	143.61	DArT		rPt-411470
1347	R	3R	0	eSNP	TGCAGATTTTCATTGCATCTGAGAACAATTTAGTCGGTGAACTTCCGAGATCGGAAGAGCGGTTCAGCA	4343686	FKKI011240973	2309552	-0.27	Unknown
1348	R	3R	2.094	eSNP	TGCAGCAGACCACCTCACTGCTGCCGAGATCGTAAGAGCGGTTCAGCAGGAATGCCGAGACCGATCTCG	4358918	FKKI010314193	337286	-0.92	Unknown
1349	R	3R	2.492	DArT		rPt-508572
1350	R	3R	3.254	eSNP	TGCAGCTTCCAAATTTCATCCAAAAAAATGGATTGATTGGATCAAGAAATTCCCCAATCCGAGATCGGA	4364575	FKKI011506852	2893195	-1.3	Unknown
1351	R	3R	5.972	DArT		rPt-4097
1352	R	3R	6.634	DArT		rPt-411037
1353	R	3R	7.228	DArT		rPt-507113
1354	R	3R	9.183	eSNP	TGCAGAGGCAAGCAGCATGTCCCTGCAAAGCTGCGAACTAAAGGGCATGTATGTCGATCCAACTCCATT	3604357	FKKI010040205	61192	-3e-08	3R	12.4027
1355	R	3R	12.699	eSNP	TGCAGGGTCCAAGATGTCGGTCGTCATACAGCAGCAACAAGGACAACCGCCAGTGCCCGAGATCGGAAG	4220241	FKKI010125564	146551	-0.92	2R
1356	R	3R	17.033	eSNP	TGCAGGATGGCAGAATGCCTGCGGTGAAGCTACTGAAAGGATCAAAAGGCAATGGAGAAGATTTTCTGA	4364831	FKKI010006937	8044	-0.0007	3R	52.7337
1357	R	3R	17.663	eSNP	TGCAGGGGCACCGGGCGCCGAGGCTCTTTGGCAGGGAAAGGCCGAGATCGGAAGAGCGGTTCAGCAGGA	4219845	FKKI010569865	1385305	-0.11	3R	53.5211
1358	R	3R	18.936	eSNP	TGCAGAAAAACTCAGATTTCAAGAGGCCGAGAACGGAAGAGCGGTTCAGCAGGAATGCCGAGACCGATC	4352678	FKKI011508973	2895339	RED	3R
1359	R	3R	20.886	eSNP	TGCAGCTGCCATGCTTCTGCTCAATGCTCACTACCCTCCTCTCTAGCACTACCGAGATCGGAAGAGCGG	4357650	FKKI010536489	1351928	-0.27	3R
1360	R	3R	20.886	eSNP	TGCAGCTGTTACACTGCCAGCTGGGCCGCATGCTTCCGAGATCGGAAGAGCGGTTCAGCAGGAATGCCA	4342908	FKKI010467424	520307	-2e-08	Unknown
1361	R	3R	25.826	eSNP	TGCAGATGGTTCCTTGCCATCGCAGCCGCCGAGATCAGAAGAGCGGTTCAGCAGGAATGCCGAGACCGA	4360727	FKKI010243248	264799	-0.1098	Unknown
1362	R	3R	25.826	eSNP	TGCAGAGCATAATTGCTGTAGGTCCCGAGATTGGAAGAGCGGTTCAGCAGGAATGCCGAGACCGATCTC	4345768	FKKI010566209	1381648	RED	5R
1363	R	3R	29.982	eSNP	TGCAGGTGACGGCGATGCGCACCGAGATCTGAAGAGCGGTTCAGCAGGAATGCCGAGACCGATCTCGTA	4345307	FKKI011490086	2876395	RED	3R	74.1403
1364	R	3R	41.235	DArT		rPt-402648
1365	R	3R	42.366	DArT		rPt-399897
1366	R	3R	43.369	DArT		rPt-7608
1367	R	3R	46.923	DArT		rPt-506598
1368	R	3R	47.987	DArT		rPt-390724
1369	R	3R	57.762	eSNP	TGCAGGTTTTCTGAATTCTCAGCTGAGCCTGAGCGACACAAAGATCCCTTAATTATTTACTGTGAGGCA	4365507	FKKI011506134	2892470	-5.9e-24	Unknown
1370	R	3R	59.758	eSNP	TGCAGCTGCTGAAAGCGGCCCTAAACCCGATGAGGGAGAGGCCGCCGCCAGGGCCGTGGAAGCTGCCGT	4358095	FKKI010112846	133833	-5e-19	3R
1371	R	3R	60.894	eSNP	TGCAGAGATCATGATCTTCGGCCGCCTACGACACCAGAACCTCGTTCGCTTGATCGGCTATTGCCCAGA	4374016	FKKI010212300	233296	-0.009	2R
1372	R	3R	64.277	eSNP	TGCAGAGTTCGCTTCCAAGGTACTCTCCTATGCCAGTTCCGCAAGCTCGTCGAAGTCGCCGAGATCGGA	4348858	FKKI010549043	1364482	-1.3	3R	63.0493
1373	R	3R	64.277	eSNP	TGCAGGCACCACAGTTCTTGGAAGTTTTTTTTAAGAACACAACTTGATTAGTTAGACCCGAGATCGGAA	4221309	FKKI010107569	128556	-0.371	1R
1374	R	3R	69.208	eSNP	TGCAGCAGGTTTGCTTTGTCAGGTGTTAGTCGTAACGAAACACTCTGCTTTCTCAGGTAAAGAAACTAG	4343633	FKKI010004313	5420	-1.3	3R	99.3193
1375	R	3R	74.259	eSNP	TGCAGAAAACGAAGCGAGGAGAGATACCATCGGCAATGGCGACGCGGATGCTGCGATCTGCCTTCGCTG	4204060	FKKI011488666	2874975	-5.999e-24	3R	66.6534
1376	R	3R	74.259	eSNP	TGCAGATTGATCTTGGGATAGGTTTGAAGAAAGCAACATAGAAGAAGAAAGAAGAGGAAGAAGCAGAAC	4207651	FKKI010557772	1373211	-1.3	3R
1377	R	3R	74.259	eSNP	TGCAGGAATGATGCTGCTCTATGCATCTCATGATCTGGATGATATTTATAGGGCATGCACCGAGATCGG	4357101	FKKI010557772	1373211	-0.0007	3R
1378	R	3R	74.259	eSNP	TGCAGATTGATCTTGGATAGGTTTGAAGGAAGCAACAAAGAAGAAGAAGAAGCAGAAGATGAGCACCAC	4348931	FKKI010557772	1373211	-0.031	3R
1379	R	3R	76.189	eSNP	TGCAGACAGCATGCACATGATGGCCATGGAGATGTGACGAGCAGTAGCAGGCCCGAGATCGGAAGAGCG	3047281	FKKI010110805	131792	-2.8e-09	6R
1380	R	3R	79.53	eSNP	TGCAGAGGGCGTTGAATAGGTGAGCTCCCATCCTCTCCTTTTTCTCTTCCCCCGAGATCGGAAGAGCGG	3043229	FKKI010715479	1543410	-9.94e-09	Unknown
1381	R	3R	81.087	eSNP	TGCAGGTAGGGTCGGCGCAGGCTGGTGGCCATGGTGGTTGGCTAACCCAGATCGGAAGAGCGGTTCAGC	4340792	FKKI010001866	2973	-0.009	3R
1382	R	3R	82.247	eSNP	TGCAGTCAGTTGTACGCCCCTAGAAAAATACTGTACTCATCACAACAGTCAGGAGCTGGCGCTGATAGT	4352772	FKKI010558667	1374106	-0.009	3R	56.3024
1383	R	3R	83.475	eSNP	TGCAGCATGCACATGGCCTGGCCACGTAAGGCAGAGCGCATGCGGCCTAGGAGACTAGTGCGGTAGTGC	3611859	FKKI011510108	2896487	-0.38	Unknown
1384	R	3R	87.205	eSNP	TGCAGCAACAACAGGCAACAGCGCAGCGGCGAGGTAATGCACGAGGCCACCGAGATCGGAAGAGCGGTT	4355214	FKKI011060429	2015740	-3.92e-14	3R
1385	R	3R	96.026	DArT		rPt-400826
1386	R	3R	99.71	eSNP	TGCAGGGGTGGAGTATGGGGAGCAGCAGAGCATGCGTCGCTGTTTGCTCTGCGGGGGGACGCGAGCGGC	4356229	FKKI010055673	76660	RED	4R
1387	R	3R	100.12	DArT		rPt-505227
1388	R	3R	106.415	DArT		rPt-401138
1389	R	3R	112.885	DArT		rPt-398622
1390	R	3R	120.013	eSNP	TGCAGTCCCCTCTTCCTCTTTGATCGCACCATGGTGTTTCAGAACTGTCAGTGACATCCTCCGAGATCG	3622154	FKKI010247996	269548	-0.008999	6R
1391	R	3R	124.709	DArT		rPt-390397
1392	R	3R	133.977	eSNP	TGCAGGTTGAAGAGATGACAGCCCCGAGTTCGGAAGAGCGGTTCAGCAGGAATGCCGAGACCGATCTCG	4348967	FKKI010278476	300583	RED	3R
1393	R	3R	139.407	eSNP	TGCAGGGAGCTCAAACGGGGTGGCTTGCTCCATTCCATAAGGTCCAAAAGTACACCGAGATCGGAAGAG	3608384	FKKI010199168	220159	-1.9e-18	3R
1394	R	3R	142.006	eSNP	TGCAGTCAGGTGAGCTGACAAATGCTTGTGAATTGAGTAGGTTGAGATACCGAGATCGGAAGAGCGGTT	4221607	FKKI010534403	1349842	-0.11	3R	40.3293
1395	R	3R	143.453	eSNP	TGCAGGGCGCCAATCATATTTGGAATTTGTCCAGTCAATTTGTTCGATGATAAATTCAAATTCATTAGT	4219800	FKKI011506590	2892930	RED	Unknown
1396	R	3R	143.453	eSNP	TGCAGTCTACATTTTTTCTTTTTCGAACCGAGATCTGAAGAGCGGTTCAGCAGGAATGCCGAGACCGAT	4346272	FKKI010614622	1430103	-0.377	Unknown
1397	R	3R	145.768	eSNP	TGCAGCCACAATCCAGGCACGTCGTAGCCGTCGGATCGCCGAGATCGGAAGAGCGGTTCAGCAGGAATG	3618074	FKKI011152900	2160218	RED	Unknown
1398	R	3R	146.614	eSNP	TGCAGGTAATGCAGAGCAATCATGCCGAGATCTGAAGAGCGGTTCAGCAGGAATGCCGAGACCGATCTC	4363569	FKKI010359766	384781	-1.269	3R
1399	R	3R	147.734	eSNP	TGCAGTCCCGCATGGCGCCCAAGCGCTCGATATTCCCCATACCTCGCCCTCGCCGAGATCGGAAGAGCG	3613532	FKKI010620111	1435602	-2e-12	4R
1400	R	3R	148.813	eSNP	TGCAGTGCAACAAGGGTTGTTTGCTATGTGAGAGATGAGTGGTATGTTGTAGCCGAGATCGGAAGAGCG	3622805	FKKI010041116	62103	-6e-20	7R	66.5149
1401	R	3R	151.001	eSNP	TGCAGAGGTCGCCAAATAGACTGCAATTATACACCCCTGGATGCATTTGGGCCGAGATCGGAAGAGCGG	4219982	FKKI010040513	61500	-0.11	3R	47.9867
1402	R	3R	152.101	eSNP	TGCAGCGGCCACGACGGCGTGCATTGAGCCGAGATAGGAAGAGCGGTTCAGCAGGAATGCCGAGACCGA	4371617	FKKI010549584	1365023	-0.0089996	3R
1403	R	3R	154.56	eSNP	TGCAGGTGTTTCTTCTTGTTCGCATAAGGATCCTTGAAGGGGACAAGCAGAAAGCCGAGATCGGAAGAG	3619524	FKKI010605665	1421131	-4.7	7R
1404	R	3R	155.402	eSNP	TGCAGATGAACACGTGTGTGCTGTACGTCAGGCAACGATTGGACATTGTCGTGGTGCAAAGCAATCGGG	4341642	FKKI010148789	169777	-2.99999e-22	3R
1405	R	3R	157.064	eSNP	TGCAGCTGCAAGCGTGGCTCCAAGGCCAAGAGATCTTATTGCTGGTCGACTTCGGCAGCTCTACATCAT	4346477	FKKI010003394	4501	-7e-17	6R
1406	R	3R	159.444	eSNP	TGCAGATCGTAGAGGCAGAGCTTGACATCGGAGCGTAGCATCAGCGTGCCCGAGATCGGAAGAGCGGTT	3605983	FKKI010534403	1349842	-0.11	3R	40.3293
1407	R	3R	159.444	eSNP	TGCAGTTTTGCCAGCACAACTGGCAAGCTCATGGCTCATCTTACCGAGATCGGAAGAGCGGTTCAGCAG	3604104	FKKI010242196	263747	-0.031	3R
1408	R	3R	161.448	eSNP	TGCAGCTCTGTTTTATTGAAAATTTACGATGTAATTTCTTGTTTTCTTAGAACCGAGATCGGAAGAGCG	4344457	FKKI010544032	1359471	-2e-11	Unknown
1409	R	3R	163.436	eSNP	TGCAGTCGGCAAGAGCAGCTCGCCGTGAGCAGCAGGGAGAGGCTATGAGATGCAAAGGGAGCAAGAGGG	3618454	FKKI010175403	196393	-0.031	Unknown
1410	R	3R	165.078	eSNP	TGCAGTTTTCGCCTGATACGGTCATCCATAGATTCCATAGACAGTCAACTAACCACTCCGAGATCGGAA	3618158	FKKI010290443	312842	-1.99999e-17	3R	52.3368
1411	R	3R	168.319	eSNP	TGCAGCGGGTGGCAGAATCGTTGGTTTCCACGGGCGCTCCGAGATCGGAAGAGCGGTTCAGCAGGAATG	4202944	FKKI011501042	2887354	-0.0308	6R
1412	R	3R	170.864	eSNP	TGCAGTCAAGAGCCCAGGTGTAGCCGCCGACCTCGAAGGCGCCGAGATCGGAAGAGCGGTTCAGCAGGA	3612103	FKKI010002469	3576	-0.003	3R	31.8269
1413	R	3R	176.148	eSNP	TGCAGCCCAAACAGCGGCGGACCCGAGATTGGAAGAGCGGTTCAGCAGGAATGCCGAGACCGATCTCGT	4355501	FKKI010021887	23481	-0.079	Unknown
1414	R	4R	0	eSNP	TGCAGGCATGGTGGCGGAGGAGAGGGCGCCGAGATCCGAAGAGCGGTTCAGCAGGAATGCCGAGACCGA	4347220	FKKI010159870	180858	-0.92	1R
1415	R	4R	4.632	eSNP	TGCAGCCTGCTAGGCTGCTTCGGTGTTACGTGCACCTCGTCTACGTCTACGTCTCCAACCGAGATCGGA	3604045	FKKI010546032	1361471	-9.998e-08	4R
1416	R	4R	6.709	eSNP	TGCAGGCTGTTCATGTCATCGCGGCCAGCGGCGACACCATGCTCTAGCCGAGATCGGAAGAGCGGTTCA	3617716	FKKI010814969	1671068	-3.992e-13	6R
1417	R	4R	8.136	DArT		rPt-399468
1418	R	4R	9.956	DArT		tPt-513858
1419	R	4R	10.75	DArT		rPt-505288
1420	R	4R	22.406	eSNP	TGCAGTCGTGTCGTTCCATTCACTGTTTCCAAGGCAGCAGGCGCCGTCGAGCCTGCGGTCACGCCCGAG	4362423	FKKI010105785	126772	-3.4	1R	61.1152
1421	R	4R	22.406	eSNP	TGCAGCCGCCGCAACTGCCGTCCTGGTACGGAGGACCACGAGGCCGAGATCGGAAGAGCGGTTCAGCAG	4357043	FKKI011125442	2116169	RED	Unknown
1422	R	4R	22.406	eSNP	TGCAGCGAGGACGGCAAGTGCGGCTGGGGCGAGGAGCACTGCGGCGACTATTGTCAGAGCGGGCCGTGT	4371339	FKKI010046747	67734	-1e-19	4R
1423	R	4R	24.394	eSNP	TGCAGCGGAAACAATCTGCTGTTTGTCTCGGCTTTCATGGCGGTGCAGCAGCGGAAATCGATCCGAGAT	4341277	FKKI010471130	524211	-2.994e-21	4R
1424	R	4R	25.481	eSNP	TGCAGCAGCAGCAGCAGCAAAGGAAACCGAGATCGGAAGAGTGGTTCAGCAGGAATGCCGAGACCGATC	4341057	FKKI010240911	262462	-0.92	1R	66.0713
1425	R	4R	27.583	eSNP	TGCAGGGCCCATTGCTTCACGTTGCTTTTTTGCCTCTCAACCCAATCATGAAGCACCGAGATCGGAAGA	4356721	FKKI010277611	299706	-2.998e-08	4R	157.152
1426	R	4R	30.215	eSNP	TGCAGTCGCCAAATTACGCAAACAACTCCCCGTGGGAATCACGACGCCGAGCGCGGCACGAGCAGGAGG	3606334	FKKI010553887	1369326	-2e-11	4R	157.555
1427	R	4R	32.6	eSNP	TGCAGCTGCCCAGCAAACAGGACCATCATGCAGATGGCCGCCATCTTCTTAAGCGTCGCACCGAGATCG	3621120	FKKI010359568	384583	-7.9996e-16	2R
1428	R	4R	32.6	eSNP	TGCAGTTGGCGACAAGGCATTTTTTTTCTACAACAGGACCGAGATCGGAAGAGCGGTTCAGCAGGAATG	3606197	FKKI010046334	67321	-0.022	2R	64.3058
1429	R	4R	37.574	eSNP	TGCAGTTTTCCTCGGTTCCCTCTCTCCTTCAGTCCTTATCTCGTTCTTCATCCTCCGAGATCGGAAGAG	3614297	FKKI010358549	383473	RED	4R
1430	R	4R	42.651	eSNP	TGCAGCTCACCAGCCATGTCTAGTCGGTATAGGGTACATTGAGTCCAAATTGAAATCGGGAAGAGGATA	4352715	FKKI010243823	265374	-0.377	4R
1431	R	4R	44.28	eSNP	TGCAGTTAGGGGCCATGTACGTGCTCTGCCCCGCCGAGATCAGAAGAGCGGTTCAGCAGGAATGCCGAG	4360885	FKKI010355795	380529	-0.000699999	4R
1432	R	4R	44.28	eSNP	TGCAGTGGCCCTCCATGGTGTATGACGATGCCATCCATCGCAGCTCCTTTGGGGGCGCTGCCGTGTTCG	3609429	FKKI010558691	1374130	-0.031	4R
1433	R	4R	44.28	eSNP	TGCAGTTGGTGACTACAACAAGAACCGAGATAGGAAGAGCGGTTCAGCAGGAATGCCGAGACCGATCTC	4356978	FKKI010947416	1850957	RED	Unknown
1434	R	4R	48.36	eSNP	TGCAGCTGGCGCGGCATCAGATGCACCGTGCACCGAGATTGGAAGAGCGGTTCAGCAGGAATGCCGAGA	4356435	FKKI010563762	1379201	RED	4R	71.0279
1435	R	4R	49.266	eSNP	TGCAGCCACACCAGATGGAAGTGATTCTAGGCTATCCAGCTAGCCATACGGATCTGCCGAGATCGGAAG	3619354	FKKI010533252	1348691	-1e-06	4R
1436	R	4R	51.217	eSNP	TGCAGGTGGTCTTGCCTCCGATGAAGACTCTCCTGCTCCAGAAGGTTCCGCGCCATCTGCTCCGAGATC	3624689	FKKI010084184	105171	-9.98e-21	3R
1437	R	4R	54.056	eSNP	TGCAGCCACGACCCGTTGACCCGAGATTGGAAGAGCGGTTCAGCAGGAATGCCGAGACCGATCTCGTAT	4371715	FKKI010729891	1561457	RED	4R	71.4247
1438	R	4R	58.14	eSNP	TGCAGTCTCAGATAGGCCTTCTTGGGATCAAGCACACAAAAGGACTCAATCCGAGATCGGAAGAGCGGT	3612451	FKKI011307333	2432221	RED	1R
1439	R	4R	60.541	eSNP	TGCAGCCTTGTTCGTTTCATCAGGATTGCCTTCCACTAGAGAAGAGAAGATGTGGCCATTGTTCATTGT	3624369	FKKI010011046	12154	-0.11	4R
1440	R	4R	61.621	eSNP	TGCAGACGCTGTGACTCCGTGCCGTGCCGCAGCCTGCCTTGATGGTCTCGCCGAGTGCCGAGATCGGAA	4372141	FKKI011520122	2906796	-2.93e-15	Unknown
1441	R	4R	62.954	eSNP	TGCAGTAGAGGTGGAGGAGCTGGCGTCGGTGGAGCCGAGATCGGAAGAGCGGTTCAGCAGGAATGCCGA	3608520	FKKI010565927	1381366	-0.00014	Unknown
1442	R	4R	64.991	eSNP	TGCAGCAACCACTGTCAGACAAAGGAACACAGGATAAAACACTCCGAGATCGGAAGAGCGGTTCAGCAG	3610370	FKKI010128435	149422	-5.8e-11	4R
1443	R	4R	66.962	DArT		rPt-401491
1444	R	4R	68.946	eSNP	TGCAGCCGCTGCTCATCCGAGATCGGAAGAGTGGTTCAGCAGGAATGCCGAGACCGATCTCGTATGCCG	4342913	FKKI010599764	1415226	-3.4	1R
1445	R	4R	69.571	DArT		rPt-507164
1446	R	4R	73.256	DArT		rPt-402679
1447	R	4R	73.256	eSNP	TGCAGACGCGGCGAGGAAGGCAGCAGGGGAGTGGCCCAGATCGGAAGAGCGGTTCAGCAGGAATGCCGA	4360522	FKKI010363036	388051	RED	Unknown
1448	R	4R	82.5	eSNP	TGCAGGACATGTTACCGAGCTCTGCCTTCCCATCGCGGGCCTCCATGGTACGCTACACGCCTTCTACTC	3619061	FKKI010545988	1361427	-3.9994e-14	6R
1449	R	4R	85.612	eSNP	TGCAGGGAACGCCCGACAAAAAAGGGGCGCCGAGATCTGAAGAGCGGTTCAGCAGGAATGCCGAGACCG	4356658	FKKI010109124	130111	-4.6998	4R
1450	R	4R	85.612	eSNP	TGCAGCTAAAGCTGTCTAACTTGCCCTGAACGCAATCCATGCCAAATAATTTGCCAATTGATACGGCCA	4354376	FKKI010043313	64300	-5e-12	4R
1451	R	4R	86.643	eSNP	TGCAGCTACAGGAACAAGAGAAAACTTTGGAGTCAGAAAACCCGTTTGGGTAGATTGTAGCACCCACCG	3606666	FKKI010584128	1399569	RED	6R
1452	R	4R	87.573	eSNP	TGCAGGTTGAGTGATGTGCTAAATGGAATAATGCCGAGATCGGAAGAGAGGTTCAGCAGGAATGCCGAG	4359229	FKKI010532742	1348181	-0.38	4R
1453	R	4R	93.653	eSNP	TGCAGCATGTTTAATACTCCCAACTATCTATGTAGATATGTCTGTCTTCTTAGTTGGCCCGAGATCGGA	3614262	FKKI010629094	1444600	-0.92	Unknown
1454	R	4R	101.068	DArT		rPt-401643
1455	R	4R	104.823	DArT		rPt-400377
1456	R	4R	105.317	eSNP	TGCAGTGTGCGATTGTAGGCTGTAGCTACAGTCAATATAGGTTGCCGAGATCGGAAGAGCGGTTCAGCA	3604477	FKKI010734062	1566760	-0.27	Unknown
1457	R	4R	105.731	DArT		rPt-401239
1458	R	4R	113.812	DArT		rPt-509036
1459	R	4R	114.955	eSNP	TGCAGCAGTGGTTGTCGGGGCACTCCATCTCGCCGTTCTGCCGAGATCGGAAGAGCGGTTCAGCAGGAA	3620211	FKKI010069730	90717	RED	1R
1460	R	4R	116.354	DArT		rPt-401230
1461	R	4R	116.449	eSNP	TGCAGATCCTGGCGGCGGAACAAGCCGCCCGCATCCAGGATTACGGTGGCCCAGATCGGAAGAGCGGTT	4340455	FKKI010045699	66686	-0.003	4R
1462	R	4R	118.563	eSNP	TGCAGGTCGGGTAGTCGCCAGATCGACTCTCTTTCCGAGATCGGAAGAGCGGTTCAGCAGGAATGCCGA	3609680	FKKI011487144	2873453	-0.11	4R
1463	R	4R	120.01	eSNP	TGCAGATCGTCTACTCGCCATCGACCAGATCGACACCTTCGTCCACACGGACGATGCGGAGCCGAGCTA	3608859	FKKI010282203	304399	RED	4R
1464	R	4R	148.667	eSNP	TGCAGCTTGGTCACATCGGCCGAGATTGGAAGAGCGGTTCAGCAGGAATGCCGAGACCGATCTCGTATG	4366332	FKKI010554658	1370097	-1.269	4R	108.778
1465	R	4R	152.709	DArT		rPt-507481
1466	R	4R	158.495	eSNP	TGCAGAAGTCGGCGCTGCTGTTCCAGGAAGCAAGGGAACCGCCGTCGACGACCTTGGCTCTGAAAGCGA	3611432	FKKI010049059	70046	-5e-06	4R
1467	R	4R	161.878	eSNP	TGCAGCTACGTACCGAACTGGCCACCGTCGCCACATTCTACTCTAGTGCGAGCTGTGAGGTAGCATTCC	3622032	FKKI010008742	9850	-2e-18	4R
1468	R	4R	169.501	eSNP	TGCAGCTTATCCTAATGCGCTCGAGGCATATCACGCAGCGCCGCCGTTGCGGATTTGCCCAGCTCCAGG	4344799	FKKI010019846	21262	-1e-19	5R
1469	R	4R	170.863	eSNP	TGCAGGATTTTAGTTATTTTTGAGTGACCACCTTTATCTACTTAATTCCGCGGTTAGCAATTCACCGAG	4200528	FKKI011488365	2874674	-0.009	Unknown
1470	R	4R	175.15	eSNP	TGCAGGCTCGGGGCGGGCAGGCAGTTCCACTTCCACGTTCATGGCGAGCCCAGATCGGAAGAGCGGTTC	4339250	FKKI010543532	1358971	-0.009	4R
1471	R	4R	175.15	eSNP	TGCAGAAAGAGGGAGGCGTCCCTGTGCAGCGGCCACAGAATGCTGGAGCACCTTGTCCCCGACGACCAG	4347207	FKKI010236077	257227	-7e-17	4R	99.5501
1472	R	4R	189.652	DArT		rPt-400365
1473	R	4R	192.078	DArT		rPt-398503
1474	R	4R	199.439	DArT		rPt-400014
1475	R	4R	199.439	eSNP	TGCAGAGACTACATGTCCCAAGCCGCCGACAGTGCGGTCGACGAGCTAGCGCCGAGATCGGAAGAGCGG	3046372	FKKI010241516	263067	-3e-08	4R	127.685
1476	R	4R	202.286	eSNP	TGCAGGGCTCGATGACCACCCAACTAACTCCCCTCTCTCCCAGTGTCCTCGTGTGCTCTCTAGCTAGCC	4342465	FKKI010048578	69565	-1.4e-23	4R	99.5501
1477	R	4R	203.696	DArT		rPt-508787
1478	R	4R	207.234	eSNP	TGCAGCGTGCTCATGCATAATTGATTCAACAACACCGAGATCGGAAGAGCGGTTCAGCAGGAATGCCGA	4342936	FKKI011076070	2039432	-0.101	Unknown
1479	R	4R	212.587	eSNP	TGCAGCTTTTTGGTCAGGCCTCGGGCTTGGTGGTGAACAGGAACAAAAGCTTGGCTATGCCAATTAGAT	3613992	FKKI010040406	61393	-4e-14	4R
1480	R	4R	217.231	eSNP	TGCAGATCAGCCCGCATTGAAAGAACCACTGTTTGTCAACATCAAGAACAACCGAGATCGGAAGAGCGG	3608596	FKKI010230845	251846	-2.9999e-15	7R
1481	R	4R	217.937	eSNP	TGCAGGTGGGGTCGACACCGAGTCCAGCGTGGGATTACCACGGAAGGCTGGCGCTGGCTATGGGCTGGC	3613977	FKKI010142698	163686	-3.9e-26	1R
1482	R	4R	220.182	eSNP	TGCAGTAACGCATTATTCAGTTGGCTCGCCACAGCCAGTGGAGAGAGCAACCCCGTTGTCCGAGATCGG	4363634	FKKI010562154	1377593	RED	6R
1483	R	4R	221.394	eSNP	TGCAGCCCTGCTGACTCACACTGACATGGACAAGGGTGTGCGCCTGGAGGATTGCAGGCGGCGTTACGA	4201286	FKKI010846118	1712110	-5.999e-24	Unknown
1484	R	4R	221.394	eSNP	TGCAGGCTGCTTCGATCCGCTGCTCCAAGAGGCCAACTCAGCTCGCCCAGCCTACTCGGTTTAGCTCGC	4366861	FKKI011499319	2885628	-5.99998e-18	Unknown
1485	R	4R	227.636	eSNP	TGCAGGAATTATCACCGTCTCCAATCGAGTATGGACAACGTGCTGGACTTCTCCATCCTGAACGCCTCG	4204376	FKKI010659102	1474744	-8.99999e-22	7R
1486	R	4R	227.636	eSNP	TGCAGGAATTATCACCGTCTCCGAATCGAGTATGGACAAGGTGCTGGCCTTCTCCATCCTGAGCGCCTC	4221438	FKKI011492711	2879020	-3e-21	Unknown
1487	R	4R	227.636	eSNP	TGCAGGTTTGACCACTCGCTCTCAGGTTTGACTGACCATCCGAGATCGGAAGAGCGGTTCAGCAGGAAT	3622607	FKKI010042420	63407	-0.11	5R
1488	R	4R	227.636	eSNP	TGCAGTGTATCCTCATTGCGGACGATGTATTACCGAGATCTGAAGAGCGGTTCAGCAGGAATGCCGAGA	4345456	FKKI010105727	126714	RED	7R
1489	R	4R	228.402	eSNP	TGCAGGGATTTTCCTTCGCGCTTTATCTGTGAGCTGCCGCATACTTTTCCTCTCTGTTTCTCTGCGAGC	4347439	FKKI010166264	187252	-0.0083	4R
1490	R	4R	235.441	eSNP	TGCAGCCACCTACCAGTAGTGCTCCTCACCAGGATCCAGCGAACGCCCTCGCTGTGCCCCCGCTGTGCC	4218188	FKKI010534680	1350119	-5.9997e-18	4R
1491	R	4R	244.854	DArT		rPt-507438
1492	R	4R	250.328	DArT		rPt-400634
1493	R	4R	254.61	eSNP	TGCAGATCCACTGTACCGCACACCCCCGAGATCAGAAGAGCGGTTCAGCAGGAATGCCGAGACCGATCT	4347658	FKKI010271695	293647	-0.00898	3R
1494	R	4R	257.864	eSNP	TGCAGAATTCAGGCAACAGCAGCAATGCTCATTGATGATGCCCTGAGATGTGGAATTCTCCACCGAGAT	3612533	FKKI010530646	1346085	-1.3	4R	71.0279
1495	R	4R	261.159	eSNP	TGCAGCAGTGTGAAGAATCAGCCGAGATCTGAAGAGCGGTTCAGCAGGAATGCCGAGACCGATCTCGTA	4360316	FKKI010166267	187255	RED	Unknown
1496	R	4R	263.874	eSNP	TGCAGGACTAGGAAAGTGATCACCACGGCCACTAGCGCAAAGACATAGATGGAGGTCCGCGGTTGTCGA	4214442	FKKI010056945	77932	-3.993e-20	4R	73.3965
1497	R	4R	265.32	eSNP	TGCAGTCTCTTTGCATGTGGCCATCAATTGATTTCTCTCTGTACCGAGATCGGAAGAGCGGTTCAGCAG	4342035	FKKI011489950	2876259	-0.009	4R
1498	R	4R	266.251	eSNP	TGCAGCTCCGGCGTCAGAGACACGCCGCCTGCGCCGTCGCCCAAGGCCTGCCCGTCTACAACAGTACAA	3624791	FKKI010116752	137739	-1.8e-11	4R
1499	R	4R	269.738	eSNP	TGCAGCCATATCTCTACGCACGGCCCGTGGAACCGAGATCGGAAGAGTGGTTCAGCAGGAATGCCGAGA	4373405	FKKI010277132	299214	-5.9e-05	4R
1500	R	4R	275.616	DArT		rPt-508659
1501	R	4R	275.616	eSNP	TGCAGCTTCCTCCCCGCGAGCCGAGCCAAAGCTTTCACCGAGATCGGAAGAGCGGTTCAGCAGGAATGC	3606284	FKKI010181547	202538	-0.11	4R
1502	R	4R	278.459	eSNP	TGCAGCAAGTTGCCAAAAGAATCATAGGAGACATGCCGAAACTACCGAGATCGGAAGAGCGGTTCAGCA	3623779	FKKI011554161	2955898	RED	7R
1503	R	4R	279.744	eSNP	TGCAGCACGCGCGAAGCCACCACCGTCCTCCGAGATTGGAAGAGCGGTTCAGCAGGAATGCCGAGACCG	4364969	FKKI011499939	2886248	-4.691	5R
1504	R	4R	280.362	eSNP	TGCAGCGTGAGTCTTCAAGCTCATTGCATCTACAACCGAGATCGGAAGAGCGGTTCAGCAGGAATGCCG	3620507	FKKI010095495	116482	-0.27	4R
1505	R	4R	282.374	DArT		rPt-410802
1506	R	4R	282.888	eSNP	TGCAGTTGCACTGGCAACACACACAAGCTAGCTATATAGCATGCTCATTTTGACCGAGATCGGAAGAGC	3624991	FKKI010533406	1348845	-0.11	4R	130.819
1507	R	4R	283.293	DArT		rPt-505929
1508	R	4R	288.164	eSNP	TGCAGGACCTTGCAACCGCTTGCTTGGTGCACCTCATAGTTCTAGCTTGGTTATACGACAACCTAGCTA	4342438	FKKI010126454	147441	-3.4	3R
1509	R	4R	290.389	eSNP	TGCAGCGGTCACAGCATGCCCGAGCATCTTGGGCCGCAATCGAGCTCGACTCTTCACTACCAGTAAAGG	3608571	FKKI010310759	333746	-5.96e-24	Unknown
1510	R	4R	290.955	eSNP	TGCAGGAGGCCTAGACTACGTCTGAACCACCGCTGGCTTTTCTGCACAATTATGACCCCGAGATCGGAA	3610451	FKKI010106647	127634	-2e-16	4R
1511	R	4R	291.158	eSNP	TGCAGGTGGCAAATAGATGAGGCTATACCCAGGATGGGGCGAATTGGGCATGCCCAGGTACCGAGATCG	3610668	FKKI011485889	2872198	-0.11	4R
1512	R	4R	291.496	eSNP	TGCAGACATTCTAGTGAGGTGCGACTTGCAAAGCTAGCTACATTTTCTTCTGGTACGAAGTGATAGCTG	3609538	FKKI010189870	210861	-3.9e-26	4R	57.6537
1513	R	4R	292.716	eSNP	TGCAGTTTGGTAATGCTACAGTCCTAAGGATGTTGAGGACCGAGATCGGAAGAGCGGTTCAGCAGGAAT	3611271	FKKI010129647	150634	-9.99996e-08	4R
1514	R	4R	295.845	eSNP	TGCAGATATATGCAATATGTATTGCTAACAGTGCATGGCATGCGCACATAGTGTGATGAAGTATCTAAT	4216503	FKKI010540273	1355712	-6e-05	Unknown
1515	R	4R	297.001	eSNP	TGCAGTCTGCTTATATTGGTTATTTTCTTCGTGATGCAAATATTATGATGCACTAGTAGCTTAAGCCGA	3621586	FKKI010359499	384514	-1e-08	Unknown
1516	R	4R	300.962	eSNP	TGCAGAGGCGGAGGTAAATCGGGAAAGACAATGTTGGAATTAACCACGATCGGTGGCCTTGTCCGAGAT	4205498	FKKI010262640	284386	-1e-08	5R
1517	R	4R	300.962	eSNP	TGCAGCAGATCCAATTGAGGATGAACTAGCTCAGATTTGCCCACACAATTGATGGGACTGCCGAGATCG	3043032	FKKI010328883	352431	-3e-08	Unknown
1518	R	4R	302.498	eSNP	TGCAGTTTCAGGGATACTGACCCCATGGCGCGCGCCGCCGAGATCGGAAGAGCGGTTCAGCAGGAATGC	3607540	FKKI011571531	2987948	-0.0029999	Unknown
1519	R	4R	303.994	eSNP	TGCAGAAACCCAAGGAAGCTCTAACTATGTTGGTGACCTGTTTATTATTCAGCTTCTTAAAGTACCTTT	4372286	FKKI010310555	333531	-1.996e-23	4R
1520	R	4R	306.116	eSNP	TGCAGGGCGACAGTTTCCCTTGGTCTGGAATCTCTAGATCCGAGATCGGAAGAGCGGTTCAGCAGGAAT	3610922	FKKI010136015	157002	-0.11	4R	101.947
1637	R	5R	0	eSNP	TGCAGTGTTGATCGGATCCACACTCGCGCAGTCAAACGCAAAAATCGGAAATCAATTATGACTGGGATG	4352431	FKKI010622071	1437567	-1.3e-16	2R
1636	R	5R	0.55	eSNP	TGCAGGTAGCTGAGGAAGGTGTGGAACGGGCCGAGATCGGAAGAGCAGTTCAGCAGGAATGCCGAGACC	4355455	FKKI010538730	1354169	-0.008999	5R	83.3645
1635	R	5R	2.013	eSNP	TGCAGCCCCGCACTCCGCCCCGACCGCCGCCGCGCTGTCCTGCTCCGAGATCGGAAGAGCGGTTCAGCA	4348000	FKKI011543768	2939482	-0.00064	1R
1634	R	5R	2.534	eSNP	TGCAGTCAGGTCGTGGGGGGCTTGCATGCCTACTGATCGTGCATTGGACACGTGGGCCTTGCCGAGATC	4365214	FKKI010266126	287951	-4.7	5R	78.372
1633	R	5R	2.534	eSNP	TGCAGCGACGCCCCGCTCTCCTACGAGGCCCACGGGCACGCCGAGATCGGAAGAGCGGTTCAGCAGGAA	4345246	FKKI010534858	1350297	-0.003	5R	78.372
1632	R	5R	11.952	eSNP	TGCAGCAACTCGCGCTGCCCGAGATAGGAAGAGCGGTTCAGCAGGAATGCCGAGACCGATCTCGTATGC	4351133	FKKI010651577	1467153	RED	3R
1631	R	5R	11.952	eSNP	TGCAGAGGATTTCTCCAAGCTCAGAAAACGTGCCAAGATTGCGGCCACAAGTTCCGAAGTTCAGTGGGG	3620995	FKKI010546712	1362151	-4.7	5R	55.452
1630	R	5R	21.841	eSNP	TGCAGAAAGCGATCCCAAGACGAGCGCACTCCACCGAGATCTGAAGAGCGGTTCAGCAGGAATGCCGAG	4349220	FKKI010157938	178926	-1.3	5R
1629	R	5R	21.841	eSNP	TGCAGATGTGAACGACGAGCATGGGATGATGGCGTAGTAAGGGCCGAGATCGGAAGAGCGGTTCAGCAG	3619941	FKKI010040476	61463	-0.11	5R	56.2333
1628	R	5R	27.211	eSNP	TGCAGTACGCTGGTCTGTACACTACCGTTTACTGGGCCGAGATCGGAAGAGCGGTTCAGCAGGAATGCC	3623401	FKKI011142643	2143583	RED	Unknown
1627	R	5R	27.211	eSNP	TGCAGACAAGGCGGGACGCGTTCGTCGGTGCCCTCATCGATGGCCATCGGCAAACACGCAACGCCGAGA	4356489	FKKI010553534	1368973	-2e-11	5R	55.8427
1626	R	5R	32.336	eSNP	TGCAGAGGGGGCGTCGGCGGTGGTGTTCGTGGGCAGCTCCCGAGATCGGAAGAGCGGTTCAGCAGGAAT	4344276	FKKI010530511	1345950	-0.11	5R
1625	R	5R	34.622	eSNP	TGCAGCCATCCGTTATCTCATGCTCAACTGCAAGCAACTACACTGAAAGAAGCAAGTACCATGTGAACC	3615701	FKKI010448206	495584	-2e-12	5R	53.0276
1624	R	5R	34.622	eSNP	TGCAGCTTGCACACCCGCACGCGGCGACCTCGTCGGGCTGCACGGGGCAGAGAATCTCCCAAGTGCTCC	4348906	FKKI010132002	152989	-1e-20	5R
1623	R	5R	34.622	eSNP	TGCAGCAGCCCCAGACAGATACATCTCCGAGATCGGAAGAGTGGTTCAGCAGGAATGCCGAGACCGATC	4364543	FKKI010038912	59899	-0.1098	5R	51.4078
1622	R	5R	39.579	eSNP	TGCAGTTAAGATCTCCTCTTGCTTTGAGTGAAACCATATATGCGCTTCCCATGCTCACCATCTTAACAG	3619677	FKKI010107010	127997	-4e-14	5R	59.3956
1621	R	5R	41.375	eSNP	TGCAGGAGTTTCTTGGCGAGGCCCACGCAGATGAGCGCCCCGCTGCACCCCATCCCAGACAGGTTCACG	3605516	FKKI011482725	2869034	-1.8e-11	4R	139.17
1620	R	5R	43.269	eSNP	TGCAGCAGCCCCAAGGCAAAGCGCTCCGACATCGGAAGAGCGGTTCAGCAGGAATGCCGAGACCGATCT	4353899	FKKI010106086	127073	-0.03098	5R	42.8353
1619	R	5R	43.269	eSNP	TGCAGTGCACGGCGACCGAGATAGGAAGAGCGGTTCAGCAGGAATGCCGAGACCGATCTCGTATGCCGT	4362659	FKKI010651577	1467153	RED	3R
1618	R	5R	45.707	eSNP	TGCAGCGATCGGAGCCGAGTCACATCTCGCGTGGGCAAACCTGAGAAGGCCGTCCGATGTCCAGCAGTA	4357414	FKKI010262760	284506	-2.8e-22	4R
1617	R	5R	46.349	eSNP	TGCAGAGGAAGAACAGAGCAGGTAAAATCCCTGCAACTTAACTAGTAGCACCACAGTTTCCGAGATCGG	3620760	FKKI011488318	2874627	-1.3	5R	124.627
1616	R	5R	46.95	eSNP	TGCAGCATCAGGAAGTTGTCCCTGGAAACACATGCACACGGCGGCCGAAATCGGAAGAGCGGTTCAGCA	4344557	FKKI011488318	2874627	-0.38	5R	124.627
1615	R	5R	48.179	eSNP	TGCAGGCGCGGGTGCTGAGTTGCCATGAAGCCATGATCCAGGCCACAGAGATCGGAAGAGCGGTTCAGC	4350856	FKKI010044994	65981	-0.0007	5R	78.372
1614	R	5R	48.796	eSNP	TGCAGAGTGCTGACTGGAAGCCGAGATCCGAAGAGCGGTTCAGCAGGAATGCCGAGACCGATCTCGTAT	4347624	FKKI010651577	1467153	RED	3R
1613	R	5R	49.402	eSNP	TGCAGAAGCGGGGTCAGGGGGAAGCTCCTACGAACGGACAACCAGTATTATGGCAATAGCGCCAAGATC	4361832	FKKI010041207	62194	-4.7	5R	81.9498
1612	R	5R	50.724	eSNP	TGCAGGTGGTGTCGATGTAGCGCTCCTGGAGGGACGGTGGCGCCGAGATCGGAAGAGCGGTTCAGCAGG	3614922	FKKI010059853	80840	-4.99e-12	5R
1611	R	5R	59.047	DArT		rPt-390596
1610	R	5R	60.526	DArT		rPt-401500
1608	R	5R	67.614	eSNP	TGCAGGAGATGAGCTCCTCACTTGGCGACCAACAACAGCAGCCCCGTGCAAGTGACCGAGATCGGAAGA	3607679	FKKI010312103	335130	-4e-19	1R
1609	R	5R	67.614	DArT		rPt-509043
1607	R	5R	85.531	eSNP	TGCAGCATCAACGTTCACCTTCACATGCAGATCCGAGATCGGAAGAGTGGTTCAGCAGGAATGCCGAGA	4351939	FKKI010571631	1387071	-0.10998	3R
1606	R	5R	91.944	eSNP	TGCAGCTAGAGTGAAGTAGGTCCGAGATCGGAAGGGCGGTTCAGCAGGAATGCCGAGACCGATCTCGTA	4359347	FKKI010227331	248331	-4.59	5R
1605	R	5R	93.294	eSNP	TGCAGTCCAGTCCATCAGAGCCATCAGATCAGAATTCAGAGCGGAGCTCAGCACGGCGCAGGGAAATGA	4202600	FKKI010533217	1348656	-3e-08	5R	112.121
1604	R	5R	93.768	eSNP	TGCAGAGTGTCGTCCCCGTAGCAGTGCGCCGTCAATATTGTCGACATTGTTAGTTGAGTGAGTCAACAC	4205647	FKKI010561964	1377403	-0.107	7R	60.9871
1603	R	5R	94.686	eSNP	TGCAGGTATGCCTCACACATCCAAAGCACGTACCTGCCCCTCCGAGATCGGAAGAGCGGTTCAGCAGGA	3605453	FKKI011482387	2868696	-0.009	5R	112.121
1602	R	5R	95.172	eSNP	TGCAGTGGTGCATCCATCAATGGCCGAGATAGGAAGAGCGGTTCAGCAGGAATGCCGAGACCGATCTCG	4352533	FKKI010625842	1441343	-3.4	1R
1601	R	5R	95.172	eSNP	TGCAGTGCGGCGGACGTTGTGCTTTCTGCCGAGATTGGAAGAGCGGTTCAGCAGGAATGCCGAGACCGA	4362356	FKKI010252365	273919	RED	7R	70.4869
1600	R	5R	95.172	eSNP	TGCAGGTCGAGGCCGACGGAGTGGGGCTGCGCTGGCTCCTAGAGGTCGGCGTACCTCGGGCTGCTGGTG	4357257	FKKI010243039	264590	-2e-17	Unknown
1599	R	5R	105.793	eSNP	TGCAGGAGGAATGCGACTCGAGGTCGAGGGGCACCCAGATCCTTCGTCGTTATGCTGATTTCCGAGATC	4202671	FKKI010238306	259648	-1.96e-12	3R
1598	R	5R	107.09	eSNP	TGCAGGTTACAAGGCTTGCATGTCGCGTTGCCACTGACAAGGCCACAGCGATCGCCGAGATCGGAAGAG	3618672	FKKI010122133	143120	-6e-05	Unknown
1597	R	5R	109.004	eSNP	TGCAGCCTACGGCCATCAGGCGATGATATCTGAATCCTGATCCGACTAGACCAAATCGGGGCAAATCGA	3612950	FKKI010550174	1365613	-1.3	5R
1596	R	5R	109.666	eSNP	TGCAGCAGATGAGGTGCAGAATTCGCAGCTGCGGGCACGCGGCAATCACCCTCCGAGATCGGAAGAGCG	4218107	FKKI010124743	145730	-6e-05	5R
1595	R	5R	111	eSNP	TGCAGATCATGGCCCTGCACTCCTCCAGCCCCATCTTCTCGGCTCCCAGCAGCTTGCCCAGCATCCGAC	3623913	FKKI010538707	1354146	-0.0002	5R	57.0176
1594	R	5R	112.269	eSNP	TGCAGCACGAGCGCCGCCGAGATCAGAAGAGCGGTTCAGCAGGAATGCCGAGACCGATCTCGTATGCCG	4371247	FKKI011159940	2171737	-0.92	Unknown
1593	R	5R	115.497	eSNP	TGCAGCCGCTGCTTCTGGTGTCGCAGTCCACAAGCTGCTGCTCCGAGAGCGACACCAGCTCACCGAGAT	4359310	FKKI010002377	3484	-8e-16	5R	23.389
1592	R	5R	115.497	eSNP	TGCAGGCAGAAGACTCCTGTGTGAAGACCAATAATAACACTCCGAGATCGGAAGAGCGGTTCAGCAGGA	4206452	FKKI011498892	2885201	-0.009	5R	10.8448
1591	R	5R	115.497	eSNP	TGCAGAGATTGCAAAGGAGCTGGACGTGCAGGGGCATGGGATCCCAGTGACGGTGGCCAACACCACCTA	4352445	FKKI010548802	1364241	-2.99999e-22	5R	18.565
1590	R	5R	116.315	eSNP	TGCAGCGCCCCCGTCGCCGCGCTCACCAGACCCTCCTCCATTGATTGTTGTTGCGGTGTTGCTTGCGCC	4352117	FKKI010240922	262473	-5e-06	5R	29.3179
1589	R	5R	117.109	eSNP	TGCAGCTCCCCATCGCGGCTGTACTTGAGGCCGAACACGGTGACATGGAGCTCGGAGCCGCGGCCCAGA	4345487	FKKI010544662	1360101	-5e-06	Unknown
1588	R	5R	120.234	eSNP	TGCAGCGTTGACGGGATTCATGCCGACGATAAGGAGGAGGCGACGTTTCTTTGCATTGACCGAGACGGC	4371275	FKKI010817164	1673959	-1.3	5R	61.8021
1587	R	5R	128.474	DArT		rPt-505590
1586	R	5R	129.554	DArT		rPt-398692
1585	R	5R	132.26	eSNP	TGCAGCCCAGCACGAAGACCAGCGGAGCAACAAGGTGTGAGGAACCCGCATACACAACTATAGAATTGA	4221408	FKKI010262677	284423	-1.95e-23	Unknown
1584	R	5R	141.72	DArT		rPt-507480
1583	R	5R	143.495	DArT		rPt-400033
1582	R	5R	148.654	DArT		rPt-400221
1581	R	5R	150.393	DArT		rPt-390157
1580	R	5R	153.734	DArT		rPt-509039
1579	R	5R	153.734	DArT		rPt-505449
1578	R	5R	161.262	DArT		rPt-506976
1577	R	5R	169.783	eSNP	TGCAGCTTCACACTCCGAAAGATTGCAGAGTGCGTGATGTGTTGTTGTTGGAAAGCGACGAGCCGAGAT	4218690	FKKI010213187	234183	-4e-13	5R
1576	R	5R	169.783	DArT		rPt-389301
1575	R	5R	181.696	eSNP	TGCAGTTGGTGGCTCTTTTGGTCTCCCGAGATCGGAAGAGTGGTTCAGCAGGAATGCCGAGACCGATCT	4371922	FKKI010616646	1432134	-0.371	4R
1574	R	5R	183.24	eSNP	TGCAGCACTTCTGGGCTCATCTCGGCCCTGCCGCGTCGCCCTCTCCAGAAGATGATGATGACGATGACG	4350474	FKKI010002689	3796	-0.003	5R	41.8173
1573	R	5R	185.864	eSNP	TGCAGGGGATTTGGACGTTGAAGTGGTCGAAAGTGTGGTCGAGTGCGAAGACGAGGAGGAACAAGCCCA	4345520	FKKI010135615	156602	-5e-23	5R
1572	R	5R	186.522	eSNP	TGCAGTCAGCCGAAAGCTGAAGAAAAGAAGATGCTACTGTACATATTTTTAGTGAAGCTATCATGCGAT	4201265	FKKI010212655	233651	-0.003	5R
1571	R	5R	187.549	eSNP	TGCAGCCCCAGCGGTGTGAAGATGAATCAGGCGACGGCCGACGGGTGTCCCCTCTCCGCTGCGATGGTG	4346433	FKKI010359389	384404	-9.98e-21	5R	196.136
1570	R	5R	188.074	eSNP	TGCAGAGCATGGAAGCTTTCCACGACGGCGCCACCAGTTGATTTCGCGGCCATCGACCACCAGCCGCCG	4352410	FKKI010098602	119589	-7.8e-10	2R
1569	R	5R	188.592	eSNP	TGCAGCCAGGTAGGAGTACGCCCGCTTGGCTGGTTTCTCGACATTCCGAATTTCCTTCCTTCCGATCGA	4339756	FKKI010049487	70474	-1e-08	Unknown
1568	R	5R	190.67	eSNP	TGCAGCACGCCGCCGCCCTCCTCCCGCGTCGTCTCCGGCACCGACGCCGCCGTCACCAACAACTCCAAC	4347605	FKKI010093886	114873	-4.6e-25	5R
1567	R	5R	194.011	eSNP	TGCAGTTTCTTGTTTAGACTTGGCGGTGCACATTTTCAACTTCCGTTGGCCAGTTCGACCGAGATCGGA	4214052	FKKI010214487	235483	-4.6998	1R
1566	R	5R	198.243	eSNP	TGCAGCAGCACCGCCGCGGCCATGTGCATGGAGCCGAGATTGGAAGAGCGGTTCAGCAGGAATGCCGAG	4341389	FKKI010049515	70502	-0.031	5R
1565	R	5R	198.792	eSNP	TGCAGGTAGCCTGGCCACGCGCACGCATGGTGGAGCGCAAGGACCGAGATCGGAAGAGCGGTTCAGCAG	4217666	FKKI010540097	1355536	-9.92e-08	7R
1564	R	5R	199.358	eSNP	TGCAGCGTACAATGTGATGTGCGGCCGAGACCGGAAGAGCGGTTCAGCAGGAATGCCGAGACCGATCTC	4361406	FKKI011489185	2875494	-1.29994	5R	16.9251
1563	R	5R	202.616	eSNP	TGCAGAACCGAAAGGATGGGTCTTCCTTATCCATGGCCAACGCCGAGATCGGAAGAGCGGTTCAGCAGG	3618693	FKKI011502320	2888638	-3.9e-13	5R
1562	R	5R	203.213	eSNP	TGCAGCCTGATCATGTGACCGATCCTGTGGGAGAATTTCCAACAGTGCTATGAGGAATTCCGAGATCGG	3608206	FKKI011492151	2878460	-2e-12	5R
1561	R	5R	206.01	eSNP	TGCAGTGTGGTTCGGGATGGGCTAGTGCGTGATTAGGAGCGACGACAACGTTGCGTGCATGCTCATGGT	3609692	FKKI010359720	384735	RED	5R	151.698
1560	R	5R	206.01	eSNP	TGCAGGCCAAGACAGCACCGCGTGAAGAGCTTCAGCATGAACGGTTTCCGAGATCGGAAGAGCGGTTCA	4217022	FKKI011488003	2874312	-1.99998e-12	4R
1559	R	5R	208.092	eSNP	TGCAGCACCTACACGACGCCCCTCCGAGATCGGAAAAGCGGTTCAGCAGGAATGCCGAGACCGATCTCG	4353495	FKKI010002209	3316	-0.028	3R
1558	R	5R	226.932	eSNP	TGCAGCCGAAATGAAGCCCGACTCTTCCCGCCAACATGCACATTCCGTCCCCGTTGACCCGAGATCGGA	4364828	FKKI010046682	67669	-1e-06	5R
1557	R	5R	229.12	eSNP	TGCAGGGTAGCCCTAACATTCTCGAACGCAGCGGCAAGCTCGCCCTCAAGAGGAAGTCGCCGAGATCGG	3616313	FKKI010534790	1350229	-3e-08	5R
1556	R	5R	229.666	eSNP	TGCAGTTACTATCGGCTGATATTTTGCTGGTTAGTATCTCCGAGATCGGAAGAGCGGTTCAGCAGGAAT	3609679	FKKI010574931	1390371	-0.031	5R
1555	R	5R	231.784	eSNP	TGCAGAACTTTCCTTGCTGGAAATGCCAGGGGCGCGGAGGGCTCGAGATGCAGCCGAGATCGGAAGAGC	4373626	FKKI010002813	3920	-0.031	5R	178.066
1554	R	5R	233.45	eSNP	TGCAGAGAAACCTGGGCGACGAGATGCGGGAGTTCTCCCAGCACAGGTTCTTCGATTGCTCTTTGGATT	4352488	FKKI010550682	1366121	-4.7	5R
1553	R	5R	241.623	DArT		rPt-399290
1552	R	5R	244.432	DArT		rPt-411469
1551	R	5R	248.444	eSNP	TGCAGCAACAAATCAATTCAGCATGACATCATGAGTAAGTTCACTTTACAGCAAATCCGAGATCGGAAG	4351566	FKKI010540740	1356179	-3e-08	5R	181.679
1550	R	5R	248.93	eSNP	TGCAGTTGTCCCTCGGCATGCATGTTTCGTCCGAGATAGGAAGAGCGGTTCAGCAGGAATGCCGAGACC	4343698	FKKI010212164	233160	-1.3	5R
1549	R	5R	249.384	eSNP	TGCAGCTCCTCGATGTAGGCGATGGCGTCCTGGATTATAGAGGCCTTGTCCATCTGACGCCCGAGATCG	4219086	FKKI010540068	1355507	-3e-15	5R	180.886
1548	R	5R	250.314	eSNP	TGCAGTGCAACGGCATGATGCTGTGCGCCGAGATTGGAAGAGCGGTTCAGCAGGAATGCCGAGACCGAT	4345064	FKKI010007046	8153	-0.379999	Unknown
1547	R	5R	255.185	eSNP	TGCAGCTGCGCGCACGCCGAGATTGGAAGAGCGGTTCAGCAGGAATGCCGAGACCGATCTCGTATGCCG	4348299	FKKI010006122	7229	-3.4	3R	88.5081
1546	R	5R	260.754	eSNP	TGCAGGCGGACTCATGCATCTGATCTGATGAGTGTGCCCAGATCGGAAGAGCGGTTCAGCAGGAATGCC	4372941	FKKI010008958	10066	-0.38	Unknown
1545	R	5R	263.39	eSNP	TGCAGTCTCTTTCCTTTTGATGCATGACATAATTGCAAGTTGCATATATACATTTCTTTCCCCAGAAGG	4344574	FKKI010203507	224500	-0.0007	5R	56.038
1544	R	5R	264.764	eSNP	TGCAGGCAAGCACAACATGGGCGGCAAACGCGGCCGAAATCGGAAGAGCGGTTCAGCAGGAATGCCGAG	4347510	FKKI010046666	67653	-1.29994	5R	199.838
1543	R	5R	265.238	eSNP	TGCAGATGCCGACATCGTATTTGGCCATGAGTCGCAGCAGCTCCACCAGGACGCAGACGAGCAGCGCAA	3046345	FKKI010043069	64056	-1e-08	5R
1542	R	5R	265.728	eSNP	TGCAGGTAGAGCTGGTGGATGTCGGGGCCGAGCGCGTCCATGGCCGAGATCGGAAGAGCGGTTCAGCAG	4345547	FKKI010540610	1356049	-0.003	5R
1541	R	5R	266.202	eSNP	TGCAGCAGCAGGAAGCCACCAAGAGCGCGCAGACCCAAGGCGGCGCCGTCCCCGAAGACTGCGTGGCGT	4217803	FKKI011488954	2875263	-3e-08	5R	196.136
1540	R	5R	268.513	SNP	TGCAGGAAGTCGCCCACGTTCACAACCAGCGACGCCTCCCCCATCGCCGAGATCGGAAGAGCGGTTCAG	3048094	FKKI010123348	144335	-2e-05	5R
1539	R	5R	269.879	SNP	TGCAGGGGTCTCCATAAAATCCAGTCCATGGCCGCCACTAATCCAGTCCGTGGTCATGGCGCACCAGTC	3041602	FKKI010046911	67898	-5e-06	5R
1538	R	5R	270.348	eSNP	TGCAGATGTGGCTGAAATGCCAGCATGAACGATACAGTGTGGATAAAGGGCATCTCCCAGATCGGAAGA	4212874	FKKI010557350	1372789	-0.38	5R
1537	R	5R	283.289	DArT		rPt-390757
1536	R	5R	286.418	eSNP	TGCAGCCAGCCGACAGTGACGCGCAGTCCGAGATCTGAAGAGCGGTTCAGCAGGAATGCCGAGACCGAT	4346888	FKKI010582113	1397554	-1.3	5R
1535	R	5R	287.341	eSNP	TGCAGCAGGACACGCACCCGTCGCCGTCGCCGTCCGAAATCGGAAGAGCGGTTCAGCAGGAATGCCGAG	4360938	FKKI010536420	1351859	-0.11	5R
1534	R	5R	288.239	eSNP	TGCAGGAATTGACAACTCGTCTAGTACGGCCTGAGGATTTTGGCGTTTATGGACCGAGATCGGAAGAGC	4349586	FKKI011317643	2452551	-0.92	7R
1533	R	5R	290.542	eSNP	TGCAGCAGTTCAGTAACTAGCCGAGATCCGAAGAGCGGTTCAGCAGGAATGCCGAGACCGATCTCGTAT	4363499	FKKI010061039	82026	RED	5R
1532	R	5R	291.537	eSNP	TGCAGACTTCAGTGAGAACCTTCAACTTCATGTCCAATGCTCCGAGATCGGAAGAGCGGTTCAGCAGGA	3619843	FKKI010244741	266292	-5.99e-11	5R
1531	R	5R	295.803	DArT		rPt-390522
1530	R	5R	299.294	eSNP	TGCAGCCGCTGGCCCGCTGCACAAAAGCAGGGCAGGGACGTACGCCGATCTAATTTCTCCGAGATCGGA	4339461	FKKI010009375	10483	-5e-06	4R
1529	R	5R	300.712	eSNP	TGCAGCAAAATCAATTCAGCATGGCATCATATGAGTACGTTCAATTTACAGCTAGCAAATGGATCCGAG	3040546	FKKI010095958	116945	-2.995e-22	Unknown
1528	R	5R	302.119	eSNP	TGCAGCATTGGGGTTTGCCATGGAGGAGACGGAGAACAGCCCGCCAGCAGGTTCAGCCGACCTCATCAG	3610493	FKKI010095958	116945	-4e-14	Unknown
1527	R	5R	306.525	eSNP	TGCAGCTCGGCCCCCAGCGCCACGATCACCGAGACCGGAAGAGCGGTTCAGCAGGAATGCCGAGACCGA	4339289	FKKI010141994	162982	-1.96e-05	Unknown
1526	R	5R	310.715	DArT		rPt-389261
1525	R	5R	311.947	DArT		rPt-410783
1524	R	5R	314.34	DArT		rPt-2965
1523	R	5R	318.281	eSNP	TGCAGTCCTCGGGCTCCGCCGTCGCCGCGACCAGCAGCTCCTGCTCGTTGCCGAGATCGGAAGAGCGGT	4340257	FKKI010539131	1354570	-6e-05	5R
1522	R	5R	318.743	eSNP	TGCAGATCGACGGCTACTCGATCGCTAAACACGCACCCAACGGCACCAGCTTGAAGTCCTGCCCTTTCA	4351085	FKKI010045236	66223	-0.38	5R
1521	R	5R	320.218	eSNP	TGCAGCATGAACTGCGTAAGTTGTTCAGCAGAAAGCCGAGATCGGAAGAGCGGTTCAGCAGGAATGCCG	3613585	FKKI010000095	122	-0.38	5R	162.156
1638	R	6R	0	eSNP	TGCAGTTTACCTTGTCTTAGGTCACTAGGTAGGTCTCCGCTTGATCATCGCTCCGAGATCGGAAGAGCG	3604372	FKKI010011299	12407	-0.031	6R
1639	R	6R	4.47	eSNP	TGCAGGACATATCTGCGCACCTCATGGTCCCGAGATCGGAAGAGTGGTTCAGCAGGAATGCCGAGACCG	4365399	FKKI011166922	2183188	-0.92	Unknown
1640	R	6R	5.977	eSNP	TGCAGCCTGAGAACACAAAGATACCGCCGCCCCCACAACATCCCCACCTGAACACACTGGTACCCCGTC	3622931	FKKI010004473	5580	-1e-08	6R
1641	R	6R	9.456	DArT		rPt-508379
1642	R	6R	10.475	DArT		rPt-506014
1643	R	6R	13.583	eSNP	TGCAGGCCATGCATGCAGGCACACCGCGAGCACCCAGCCCGCCGAGAAGGAAATCGACAATGCATGCAT	4344053	FKKI010535562	1351001	-0.11	6R	106.702
1644	R	6R	18.578	eSNP	TGCAGCTCGGGCCCACGGCTCAGACGCCCGCCGCATCACGCCGTAACCCGAGATCGGAAGAGCGGTTCA	4360719	FKKI010821424	1679536	-0.11	Unknown
1645	R	6R	19.525	eSNP	TGCAGCGGAGGCATATGCAGTCGTCGGGCCGAAATCGGAAGAGCGGTTCAGCAGGAATGCCGAGACCGA	4351802	FKKI010105585	126572	-0.03094	3R	72.1687
1646	R	6R	21.016	eSNP	TGCAGGCAGTCCATCTGTAGGGGATCCTGGTGGTGTTGGCGTGCATGGCCCTCTGCACGTCGAGCCGAG	3616628	FKKI010242874	264425	-8.94e-22	6R	80.2649
1647	R	6R	26.24	eSNP	TGCAGCTCGCACCAGAATCAATCCGTCTAAGGTTGTCCCACCGAGATCGGAAGAGCGGTTCAGCAGGAA	4344654	FKKI010279316	301448	RED	1R
1648	R	6R	31.059	eSNP	TGCAGAAGTAAGAAAAGGAGGAACCTTGAGCACGAACGACCGAGATCGGAAGAGCGGTTCAGCAGGAAT	4214624	FKKI010046485	67472	-1.3	6R	35.3625
1649	R	6R	34.384	eSNP	TGCAGACTTAAATTAACCACGTTTCAAATATTCGACAAGTTCTGAACTTCCGCGACACATTCTGAACCG	4202806	FKKI010530899	1346338	-0.38	6R	2.80687
1650	R	6R	34.845	eSNP	TGCAGATCGCCAACAGCAGCCGCGCGCCGCCGTAGTAGCCGCCGCCGTCGAGCCGCTCCACCTGCACAC	4346923	FKKI011564932	2974555	RED	Unknown
1651	R	6R	38.858	DArT		tPt-512844
1652	R	6R	42.993	eSNP	TGCAGCACCATAACCATTTTCTGCATCTCGGCCACCGAGATCGGAAGAGCGGTTCAGCAGGAATGCCGA	3606509	FKKI010361121	386136	-4.997e-06	6R
1653	R	6R	50.955	eSNP	TGCAGCAGATATGCAAGGACGCCGACACACAGGCGCCCGCATTGGAGAGCACCAGGATCAGGGGGTGCT	4340515	FKKI010212319	233315	-0.0007	6R
1654	R	6R	55.8	eSNP	TGCAGGCAGAGCACAAAACAGCATTACATTTCCACATGATCGCAGCCAAATGGCCCGAGATCGGAAGAG	4341045	FKKI010002442	3549	-1.3	6R
1655	R	6R	56.662	eSNP	TGCAGTCGTGGAGAGACAGAGGCGATGGGTTGGAAGGGAGACGGGCCGAGATCGGAAGAGCGGTTCAGC	4348142	FKKI010559199	1374638	-3e-08	6R
1656	R	6R	63.142	eSNP	TGCAGGTGCTATTGCACGCGACTACCGAGGATTTGTGTTTGTGTCTGTCTACAAAAGACTGCCCCGAGA	4205942	FKKI010250996	272550	-9.99996e-21	Unknown
1657	R	6R	63.672	eSNP	TGCAGCCTGATTAGAATACCACGGCCTTTAGCCTCTTCTACACTATGGCACCGAGATCGGAAGAGCGGT	4205352	FKKI010250996	272550	-9.99995e-14	Unknown
1658	R	6R	66.988	eSNP	TGCAGGCGGTGCTAAACTATTGCAGCGCACATCCATATCTACCCAAAGCTCCACACGAAAGCAGCTCAG	3608346	FKKI011483566	2869875	-0.38	6R	64.2828
1659	R	6R	69.996	eSNP	TGCAGCTGTGATCTTGCTTTTGGTATTGATGGCGGCCACAGAGGCCGAAGCCATCCGAGATCGGAAGAG	4200501	FKKI010360272	385287	-2e-10	6R	83.846
1660	R	6R	71.374	eSNP	TGCAGGTATAATCATAGTCGTGTCTCTTTGCAGACTTACAACACCGAGATCGGAAGAGCGGTTCAGCAG	4219437	FKKI010261826	283549	-0.11	4R
1661	R	6R	72.934	eSNP	TGCAGAAATAATAAGTACGAAGTAGGTCTCAAGGAGTAAAGAGAAGGAGCTGAGCCAGCAGTAACGGAC	4217504	FKKI010611982	1427456	-3.992e-07	2R
1662	R	6R	74.337	eSNP	TGCAGGCCGTAGATGTAGTCGATGATGCGCTTCTGCTAGGCGCTGCTGAACATGCCGAGATCGGAAGAG	4204971	FKKI010212921	233917	-3.9993e-13	2R
1663	R	6R	77.051	DArT		rPt-506054
1664	R	6R	79.745	eSNP	TGCAGGCCCAGGCGAGCGAAGAAACAAACGCCAACGATGTGGAAGGTCTGCGTGCCCTATCGCCGAGAT	4218052	FKKI011506449	2892787	-0.38	Unknown
1665	R	6R	81.188	eSNP	TGCAGTAGAGTATTGCTGTTGCTCTGTTTTAGGGGATAACGTTGGTCGTCGTGTACGCAAGCACTAGTC	4362175	FKKI010005931	7038	-0.031	6R	76.7369
1666	R	6R	85.153	eSNP	TGCAGCAACAAAATCAAACAACACCGAGATCTGAAGAGCGGTTCAGCAGGAATGCCGAGACCGATCTCG	4344613	FKKI010529656	1345095	-1.291	6R
1667	R	6R	88.336	eSNP	TGCAGGAGTCATCATGAACGATGAAACAGTCCATCAGCTGTGCAAGCAGGCAGTTTCCCAGGTTCCCTT	3607936	FKKI011484732	2871041	-5e-12	6R	43.6756
1668	R	6R	90.189	eSNP	TGCAGTTCTTCCTTGTAAATGTGCATGCCACTATATGTGTTTTTACATGTAGGCTGGTTTTGCCGAGAT	3608333	FKKI010616702	1432190	-0.38	6R	28.7914
1669	R	6R	90.635	eSNP	TGCAGACAAAGAAAAAGCAGGAGAGACTGAGGCCGAGATCCGAAGAGCGGTTCAGCAGGAATGCCGAGA	4363136	FKKI010611993	1427467	-9.97e-07	Unknown
1670	R	6R	92.913	eSNP	TGCAGCCCAGCCCAACACGACGGCCTTTTCTTCGACCTCTCGCTACAGAGGCAGAGGACGGCGTGGCGG	4346896	FKKI010605838	1421304	RED	2R
1671	R	6R	92.913	DArT		rPt-507326
1672	R	6R	97.711	eSNP	TGCAGCAGCTGCTGCAAAGAACTTCTCAGTTCTCCTGAGGGGGTCCGAGATCGGAAGAGCGGTTCAGCA	3606471	FKKI010048882	69869	-0.009	6R	33.3557
1673	R	6R	105.788	eSNP	TGCAGGAGACGAGCCGCTGCGACAAGCTCGATCGTACTAGCGTACTTCAAGTGCAAGTGGCAGACCGAG	3616216	FKKI010267331	289178	-6e-05	6R	73.1328
1674	R	6R	110.817	eSNP	TGCAGTTCGTCGGTTCCAGCTCCGAGATCGAAAGAGCGGTTCAGCAGGAATGCCGAGACCGATCTCGTA	4340869	FKKI010547985	1363424	-4.697	6R
1675	R	6R	110.817	DArT		wPt-5037
1676	R	6R	115.423	DArT		rPt-400392
1677	R	6R	117.191	DArT		rPt-390442
1678	R	6R	123.963	eSNP	TGCAGACTTTGTGGTTGGCGTGCTTATCCTAGCCGTGTTCGGGATCAGAGGCAATGCATGACCGAGATC	3624586	FKKI011502564	2888882	-7e-17	Unknown
1679	R	6R	123.963	DArT		rPt-401648
1680	R	6R	128.924	DArT		rPt-410992
1681	R	6R	152.515	eSNP	TGCAGTTTGCACGTAGTACTATCCGTCCTCGAGAAAACGAGTGATGATGATCCGTCCGAGATCGGAAGA	3045145	FKKI010584402	1399843	-2e-05	Unknown
1682	R	6R	153.582	DArT		rPt-506066
1683	R	6R	154.06	DArT		tPt-512994
1684	R	6R	155.991	DArT		rPt-505158
1685	R	6R	156.728	eSNP	TGCAGGGCATCGTCCGACGGCAGAAAGGACAACACATGCCGAGATCGGAAGAGCGGTTCAGCAGGAATG	3608026	FKKI010123201	144188	RED	6R	88.2905
1686	R	6R	160.095	eSNP	TGCAGATGCTACAAGTGTGAGGAAATCTCCAAGGTCCATTCCGAGATCGGAAGAGCGGTTCAGCAGGAA	3618762	FKKI010234646	255684	-0.0007	7R
1687	R	6R	163.281	DArT		rPt-5537
1688	R	6R	165.037	DArT		rPt-410769
1689	R	6R	167.131	eSNP	TGCAGTTCGAAAGTGCACATAAACTGGCCCGAGATCGGAAGTGCGGTTCAGCAGGAATGCCGAGACCGA	4355569	FKKI010151464	172452	-0.11	6R	94.2658
1690	R	6R	169.074	eSNP	TGCAGCTGGGTCAGTTGGACGCGTCCGTGATCGGAAGAGCGGTTCAGCAGGAATGCCGAGACCGATCTC	4345955	FKKI010756669	1595497	RED	3R
1691	R	6R	172.269	eSNP	TGCAGGCGACCATGCTTGTACCGCGGCCCGATTTTACGTCACACGGAAGAATCGGTGCCCCTCGCAAAA	4341895	FKKI010494759	550455	RED	6R
1692	R	6R	176.155	eSNP	TGCAGGCTACCAGAGATGGCTGCCGCCGTCGCTGGAGACAGATCCGACGACAAGGGGAGGGGATGCCGA	4352763	FKKI011494088	2880397	-1.99998e-18	6R
1693	R	6R	179.204	eSNP	TGCAGGCGGCAACATGGTGCACCACGTCACCGTCCGCCTCGGCTCTGGAGTCCTCGCGCTTGGCAACCG	4364550	FKKI010266356	288184	-1e-14	Unknown
1694	R	6R	181.115	eSNP	TGCAGTGCGGGGGGTTCGCCCGAGATCGTAAGAGCGGTTCAGCAGGAATGCCGAGACCGATCTCGTATG	4350791	FKKI010005161	6268	RED	6R	99.0282
1695	R	6R	181.115	DArT		tPt-514229
1696	R	6R	203.172	DArT		rPt-411293
1697	R	6R	210.691	eSNP	TGCAGCTTCTCAGGGCTATTCCGTGGCCAAATCCTCGACACCAACGACATTCTCTTCGGCTTCGTTGGC	3603593	FKKI010565100	1380539	-1.3	6R	106.309
1698	R	6R	213.857	DArT		rPt-402334
1699	R	6R	215.515	eSNP	TGCAGCCGCGAACACCAGCGATCCGAGATCGGAAGAGTGGTTCAGCAGGAATGCCGAGACCGATCTCGT	4341667	FKKI010212355	233351	-0.92	Unknown
1700	R	6R	217.238	eSNP	TGCAGCATGTTCATTCTGAATCATATCAATCTCGAGTTAATCGTTGACACCGACCTGAAGCTGGGGCCG	4365313	FKKI010546325	1361764	-3.4	6R
1701	R	6R	219.417	eSNP	TGCAGAACAACATCAGGAAGACCGTCAACCTCGAGGTCGTCACCGCCGAGATCGGAAGAGCGGTTCAGC	4371398	FKKI011486589	2872898	-9.7e-07	1R	89.2008
1702	R	6R	222.708	eSNP	TGCAGTAGCACTACTACGTCCCGTGGAGGTGGGGCCCTGTGGCCAGGCCGAGATCGGAAGAGCGGTTCA	4354701	FKKI010524180	619450	-0.92	7R	53.9091
1703	R	6R	225.983	eSNP	TGCAGCAGCAAGAACATCGATTAGTCATTCCGAGATCTGAAGAGCGGTTCAGCAGGAATGCCGAGACCG	4362836	FKKI011489328	2875637	-4.7	Unknown
1704	R	6R	229.458	eSNP	TGCAGCTCCAGACCTTGTCGGCCACGCTGCGTGAAGCTAGTACAAGCACCCAACCGAGATCGGAAGAGC	3045715	FKKI010620316	1435808	-0.031	6R
1705	R	6R	231.136	eSNP	TGCAGTCTCTCCTCCAGCGCTCCACATTTGGGTGGCCGAGATCGGAAGAGCGGTTCAGCAGGAATGCCG	4365168	FKKI010602820	1418283	-5.99999e-05	Unknown
1706	R	6R	231.982	SNP	TGCAGACGCCCGTTAGTATGCATTTCTCAAACTGGCGCCCGAGATCGGAAGAGCGGTTCAGCAGGAATG	3047155	FKKI010167766	188754	-3.9e-07	Unknown
1707	R	6R	232.816	eSNP	TGCAGTTCATGATTGAGATCTCGACCTCCGAGATTGGAAGAGCGGTTCAGCAGGAATGCCGAGACCGAT	4372600	FKKI010555006	1370445	-4.697	4R	72.2091
1708	R	6R	233.234	eSNP	TGCAGGTAGGCGCGGATGTGGGAGCGTCGAAGCTGCCTCCGAGATCGGAAGAGCGGTTCAGCAGGAATG	4344203	FKKI010530861	1346300	RED	Unknown
1709	R	6R	237.407	DArT		rPt-389399
1710	R	6R	243.171	eSNP	TGCAGTTTTTGCCGTGGGGTGGACGAAGGAATCGTAGTATGGTTTAAAAAAGGCAGATCGTGCGGTGGC	4348309	FKKI010319220	342456	-1e-07	Unknown
1711	R	6R	243.621	eSNP	TGCAGTTAGAGCATGGCCGCCTCGTCGAGCTCGAGATTTTCTCCCAGATCGGAAGAGCGGTTCAGCAGG	4347888	FKKI010043591	64578	-0.38	Unknown
1712	R	6R	244.975	eSNP	TGCAGGTGACGGATGCGGGAGAAGAGTTGATTTCCTTGTGCAATCGGAGAAGAGTCTGTCTATTGACAA	3617673	FKKI010064763	85750	-5e-12	6R
1713	R	6R	245.893	SNP	TGCAGCGGGTCGTGGATCTGGACTTGCATCTGGGTTGAATGGGGATCAGAGGAATTGAGAAGAAGAAAA	3045426	FKKI010106646	127633	-0.38	6R
1714	R	6R	248.18	eSNP	TGCAGGTCACGGGAAGTTTGAACTTCGAAGAAGAGACAATTCGCTTTGCATATTCAACATGAGGTGAAT	4343886	FKKI010240693	262244	-1e-08	6R
1715	R	6R	251.064	eSNP	TGCAGACAGGGTTTATTCAACAATCCCATGGTGTGGGCGGCTCTCGCCATCATAGACAACCACCAGTCC	3620804	FKKI010053998	74985	-0.009	6R
1716	R	6R	252.002	eSNP	TGCAGCTCCTATCGTGCTCGTTCTCATGGGGCCATAGCGCGTCTGCGCGCTGGAGCGCTCCGAGATCGG	4352217	FKKI010135253	156240	-3.99998e-13	Unknown
1717	R	6R	252.949	eSNP	TGCAGGTACGTACTCCTAGTTAATTTGCTGCATGTTAGATTGATCTAAACAACTATTTAACCGAGATCG	4342170	FKKI010533791	1349230	-0.38	6R	108.687
1718	R	6R	253.936	eSNP	TGCAGGTACGTACTCCTACTTAAATTTGCTGCATGTTAGATTGATCTAAACTATGTAACCGAGATCGGA	3619041	FKKI010533791	1349230	-1.3	6R	108.687
1719	R	6R	255.711	eSNP	TGCAGACCCATACCCAAATTAACCTGACGGTAGCCGACATCGGAAGAGCGGTTCAGCAGGAATGCCGAG	4344954	FKKI010554262	1369701	-2.92e-08	6R
1720	R	6R	256.891	eSNP	TGCAGCCCCTTCTGCCAGCGAGGATTAGGGCATTGGTTGCAGTTATAATTCCGTCCTTGAGATCCGAGA	4200881	FKKI011485270	2871579	-4.7	6R
1721	R	6R	261.917	eSNP	TGCAGGTTATGGTATATTGGTTTGGGGACTACCGAGATTGGAAGAGCGGTTCAGCAGGAATGCCGAGAC	4349722	FKKI011509498	2895868	-5.999e-05	6R
1722	R	6R	273.376	eSNP	TGCAGGCGGCAACGCAAGGCAGCCGAGATCGAAAGAGCGGTTCAGCAGGAATGCCGAGACCGATCTCGT	4346166	FKKI010002830	3937	-4.6993	Unknown
1723	R	6R	274.463	eSNP	TGCAGCGCCCTCTGCTAGGCCCACATCCTGCCGAGATCAGAAGAGCGGTTCAGCAGGAATGCCGAGACC	4366077	FKKI010002830	3937	-4.7	Unknown
1724	R	6R	281.319	eSNP	TGCAGTTTCAGAGGAAAGTTGGGCATGTTGCAGCTACCGCCGAGATCGGAAGAGCGGTTCAGCAGGAAT	3622711	FKKI010039704	60691	-9.998e-08	6R	133.321
1725	R	6R	281.861	eSNP	TGCAGAAAGAGCTCAGGACCTTCACCGGGATCGGAAGAGCGGTTCAGCAGGAATGCCGAGACCGATCTC	4339632	FKKI010129433	150420	-0.10998	6R
1726	R	6R	284.028	eSNP	TGCAGTGATCTTGGCAACCAGTTCATCCATGTTCGGCAGGCACTCCTTAGCACGCTCGTCGCCGAGATC	3621767	FKKI010105864	126851	-9.998e-20	6R
1727	R	6R	286.188	eSNP	TGCAGCACTTCTCCAACTAAAGCAGTCCTTCATCTTCGACTACTCCACCACCACACTGCCGTCGTGGGA	4340318	FKKI010004510	5617	RED	3R
1728	R	6R	288.585	eSNP	TGCAGACGTCGTCGGCGAGGGAAGCCCAAGCCGAGATCTGAAGAGCGGTTCAGCAGGAATGCCGAGACC	4346128	FKKI010583883	1399324	-1.5e-05	Unknown
1729	R	6R	291.411	eSNP	TGCAGGGGTCGATAAGGAAGCCGCCCGAGAGGGCGATCCAGGGCAGCGGGCGCGCTTGGGGGCCAAGGC	4371139	FKKI010252900	274455	-4e-14	Unknown
1730	R	6R	291.968	eSNP	TGCAGTAGCTAAGCTACCTTGGCAGGAAGTGTTGTCTGTGGACGTACTGCTTCCGAGATCGGAAGAGCG	3614140	FKKI010130582	151569	-0.11	Unknown
1731	R	6R	293.452	eSNP	TGCAGACCATGCGCTTGGTCTCGGTGCACTCCTAGGCCGCAGATGATGCGCCGAGATCGGAAGAGCGGT	4218643	FKKI010011604	12712	-1.99999e-10	4R	180.335
1732	R	6R	294.354	eSNP	TGCAGTTGGTCTCCTAGTAAAAAACCAGCCGAGATAGGAAGAGCGGTTCAGCAGGAATGCCGAGACCGA	4365894	FKKI010039603	60590	-5.96e-05	6R
1733	R	6R	296.036	eSNP	TGCAGCTGCACATAATGTCAATTTATTTAACTGAAATGCAGAGGTGCGGTGGTTGTGCCCCGAGATCGG	3044945	FKKI010363076	388092	-0.0002	6R	138.192
1734	R	6R	297.208	eSNP	TGCAGAAGATCTTAAGTCTTCCCCCTTAACCACTCGGGCAAACCAGCTCCGAGATCGGAAGAGCGGTTC	3612044	FKKI011482783	2869092	-5e-17	6R
1735	R	6R	297.666	eSNP	TGCAGTCCGACGACCTCGACGTCCTCGCCCTGCCCCCGCCTCCGCCGCCGTCCTTCATCGACCAGTTCC	3614204	FKKI010042294	63281	-1e-14	6R	142.533
1736	R	6R	300.389	eSNP	TGCAGTCGCCTCCCTTCCTCCCTCCCACGCAGCTGCCTCCCTCGATCGCTCGCTCCTCATCCGAGATCG	4214544	FKKI010004781	5888	-4.99998e-19	6R
1737	R	6R	302.495	DArT		rPt-389311
1738	R	6R	303.958	eSNP	TGCAGCCACGGTGCCTTCCTCGTTCACCTCGACGACCGCCTTGTGGAACACCTCGTCCAGGCGCACGTC	3046995	FKKI010001221	2328	-8.99999e-22	6R	133.731
1739	R	6R	305.636	eSNP	TGCAGCCACGCCAAAGTCTTCAAAGGCCTGGGCCTCCGAGATCGGAAGAGCGGTTCAGCAGGAATGCCG	4359605	FKKI010532396	1347835	-0.11	6R
1740	R	6R	309.011	eSNP	TGCAGGGGTCGATGATGAAGCCGCCCGAGAGGGCGATCCAGGGCAGCGGGCGCGCTTGGGGGCCATGGC	3621957	FKKI010252900	274455	-7e-17	Unknown
1741	R	6R	309.925	DArT		tPt-7900
1742	R	6R	310.555	DArT		rPt-401505
1743	R	6R	312.428	eSNP	TGCAGCAGGTCAGCTTGCGCATCGGATCCTCGACAGCGTGGATTATATCACCGAGATCGGAAGAGCGGT	4354588	FKKI010558580	1374019	-3.99995e-14	6R
1744	R	6R	312.428	DArT		rPt-389289
1745	R	6R	314.432	DArT		rPt-509249
1746	R	6R	319.397	SNP	TGCAGGTGGCGGGAGAGCTGGGCGCAACGAAGCTGGTGCTAGAGACGGATTGTGCCAACCTTGCCAAGA	3607971	FKKI010555846	1371285	-2.9996e-22	6R	136.623
1747	R	6R	321.77	eSNP	TGCAGTCGCATGCACTAGTTTGCCTCCTATTCCCATATTTCCTGGCAGTAAACCACTACTCTGGTCCGA	4344767	FKKI010666704	1482581	-9.7e-14	Unknown
1748	R	6R	323.274	eSNP	TGCAGCCCTGCCACATATCCATGTCTGTCCGTCGCCGTTCGTCGCCCGTCCTCATCGGCCGATTGCTTC	4214691	FKKI010245920	267472	-4e-13	Unknown
1749	R	6R	325.376	eSNP	TGCAGTCGCATGCACTAGTTTGTCTCCTATTCCCATATTTCTTGGCAGTAAACCACTACTCTGGTCCGA	4342424	FKKI010666704	1482581	-9.7e-14	Unknown
1750	R	6R	330.854	DArT		rPt-399777
1751	R	6R	333.288	eSNP	TGCAGGTGTGTGTCATTGTTTCAGTGCAGCTTCTCAGAGATCGGAAGAGCGGTTCAGCAGGAATGCCGA	4373089	FKKI010240018	261516	-0.031	Unknown
1752	R	6R	334.191	eSNP	TGCAGGATGAAGACCTCGGGCAAAGCCTGCCCCGAGATCTGAAGAGCGGTTCAGCAGGAATGCCGAGAC	4357187	FKKI010205738	226731	-1.3	6R	138.192
1753	R	6R	339.431	eSNP	TGCAGAGAACCGATGAACAGGATGAAGGGGGATTTCCGAGATCGGAAGAGCGGTTCAGCAGGAATGCCG	3612246	FKKI011196073	2231785	RED	Unknown
1754	R	6R	343.739	eSNP	TGCAGATTCGTCCCATGCCCCTGCGCCGAGATCCGAAGAGCGGTTCAGCAGGAATGCCGAGACCGATCT	4343366	FKKI010550268	1365707	-1.269	6R
1755	R	6R	346.86	eSNP	TGCAGGTCGTCGCCGATAATGTGGGGCGACGAGGAGGAGACTGATGACGAGCATGGCGCCCGAGATCGG	4352708	FKKI011489585	2875894	-0.0007	6R	132.101
1756	R	6R	351.351	eSNP	TGCAGTCACGTAAACGCGGCAGGAGCGAAAGAAGAGCTTTCTGGGTAGACATTCCATTCCGCCGAGATC	4204554	FKKI010556435	1371874	-7.9996e-10	6R	145.312
1757	R	6R	354.164	eSNP	TGCAGGGCGTGTCCACACAAGCTCGGTTCTTGAGGTGCGTACCTTGGGGGTGGGCGAACCATGCCCAGA	4345758	FKKI011510581	2896964	-0.38	Unknown
1758	R	6R	354.164	DArT		rPt-411335
1759	R	6R	359.547	eSNP	TGCAGATATATGCTTCTGTACGATGTTGCTGGTAAACTGATCTCCGAGATCGGAAGAGCGGTTCAGCAG	3619231	FKKI010344518	368720	-0.031	6R
1760	R	6R	361.384	eSNP	TGCAGCTTTTCCAGTTTCTCGTCTTCGCCGAAATCGGAAGAGCGGTTCAGCAGGAATGCCGAGACCGAT	4358968	FKKI010172365	193353	-0.00064	6R
1761	R	6R	362.924	eSNP	TGCAGTTTGACGTTACAAGCACTTTAACACTAGTAGCCGAGATCGGAAGAGCGGTTCAGCAGGAATGCC	4340944	FKKI011147072	2150782	RED	Unknown
1762	R	6R	366.575	eSNP	TGCAGGGGCGGCAGCATGGTGGTGGTGGCGGTGACCGAGATCGGAAGAGCGGTTCAGCAGGAATGCCGA	4342555	FKKI010047842	68829	-0.00299999	6R
1763	R	6R	369.766	eSNP	TGCAGTTGAACCTGACGAGGTCGCTGCCGAGATCGGAAGAGTGGTTCAGCAGGAATGCCGAGACCGATC	4353089	FKKI010005336	6443	-0.00298	6R
1764	R	6R	371.574	eSNP	TGCAGCTGACCCCCTCTCTCGCCTCGCCCTGTGGATACAGATCCGAGATCGGAAGAGCGGTTCAGCAGG	4351980	FKKI011488269	2874578	-9.8e-09	6R	155.695
1765	R	6R	372.168	eSNP	TGCAGCCTCAGCTTCTCAAGCCGCCAAAGACCAAAGGTGACATACCCACCGAGATCGGAAGAGCGGTTC	4353817	FKKI011500873	2887185	-1.997e-12	Unknown
1766	R	6R	373.098	DArT		rPt-411235
1767	R	6R	373.776	eSNP	TGCAGAGCACACTGGGGAGAAGCAATTTTCCGACATGCTCGATCTGAGTATAATCGAACATTCAGAACA	4202175	FKKI011489493	2875802	-0.000699999	3R	166.306
1768	R	6R	375.304	DArT		wPt-9901
1769	R	6R	377.23	eSNP	TGCAGCTTCGGCGAGGCATAAACACACCATAAAGTAATCTACAAAATCTGCACATAATGTAATTGGCCG	3605716	FKKI011486232	2872541	-1.3	6R
1770	R	6R	380.164	eSNP	TGCAGTCGTACGTGGATATGCTGCGCACCACCGAGATCGGAAGAGTGGTTCAGCAGGAATGCCGAGACC	4350689	FKKI010546470	1361909	-5.9e-05	6R
1771	R	6R	381.364	eSNP	TGCAGGAGGAGATGGAGGAGTCGCACCCGCATCCCGAGATCGGAAGAGTGGTTCAGCAGGAATGCCGAG	4346761	FKKI010021388	22932	-1.269	Unknown
1772	R	6R	382.892	eSNP	TGCAGCGAGAGTCCCTACCTCATGCTTGCGGGCGTGAGGAAAAAGAGCTTTCGCGACAAAGCTCGATTT	4210986	FKKI010554980	1370419	-6e-05	6R
1773	R	6R	384.672	eSNP	TGCAGACAACACCAAGAAAAGCGAGCAATCAGATCAGCGGATCGCGGGGCGACAGAGACAGTCGAATCG	4342280	FKKI010005389	6496	-0.38	6R	162.27
1774	R	6R	385.11	eSNP	TGCAGTCTAGCCGCGTTGAGACGCTCCAGGAGTCGCCGAGGAGGGAGGCGAGGTGCACGGTCTGCATCA	4216227	FKKI010125846	146833	-0.003	4R	160.378
1775	R	6R	386.873	eSNP	TGCAGAGGGTACAGCGGCGCGGGAAGGCAGAGGAAACAGCGGTGGCAGGTGGATGCGCGATGTGTGTGG	4354810	FKKI010260903	282602	-6.996e-23	3R
1776	R	6R	390.865	eSNP	TGCAGACAAAGTGGCGAGTTCACATACCTGTCCTTTTTTTTTCTAAACCGAGATCGGAAGAGCGGTTCA	4220284	FKKI011493113	2879422	-0.009	4R
1777	R	6R	393.943	eSNP	TGCAGTGCCCAGATCAGCGCATTGCTTGCTTGATGCTGCACCGCCGAACTGCCGCCTTGCCGAGATCGG	4347571	FKKI010241469	263020	-1.291	6R	163.667
1778	R	6R	394.806	eSNP	TGCAGTAATTTTCATATCCTCGTAGAGGACAATATGAAGTGATATGAAGCCAGCGTTAGCCGAGATCGG	3622579	FKKI011484733	2871042	RED	4R
1779	R	6R	396.773	eSNP	TGCAGCAACAACACGTACTCACCCTGGCTTTCATCCTCCACTGCCGAGATCGGAAGAGCGGTTCAGCAG	4353270	FKKI010553763	1369202	-0.00298	1R
1780	R	6R	398.01	DArT		tPt-4669
1781	R	6R	398.972	eSNP	TGCAGATTGAAGATAACTACATTGCGGTCAACAGTGCCAACGGCCATTAGAGTATAACTACGTGAGAGA	3613635	FKKI010548264	1363703	-2e-16	5R	199.838
1782	R	6R	400.923	eSNP	TGCAGGCGGCAGCAAGCATAACCGAGATCTGAAGAGCGGTTCAGCAGGAATGCCGAGACCGATCTCGTA	4347865	FKKI010548969	1364408	-1.19	6R
1783	R	6R	402.293	eSNP	TGCAGCGCCCCAAAACCGACAAAAAAAAGGTTAGAGACCACCAGATTGGCATCCGCGAGGAGGGCTGGG	4367856	FKKI010188747	209738	RED	2R	107.28
1784	R	6R	402.951	DArT		tPt-513901
1785	R	6R	405.217	eSNP	TGCAGAGATGATCGAAGCCGTCAGTGGCCACCGCGTCCCTCAGGTTATCCCGAAACCGAGATCGGAAGA	4368039	FKKI010587316	1402760	-0.009	Unknown
1786	R	6R	407.058	DArT		rPt-399991
1787	R	6R	408.238	eSNP	TGCAGCGCCGCTTGACGTCCTGCGTTATGCTCCTTCTGCCGTCGCACCGCCGCGGCCGAGATCGGAAGA	4348878	FKKI010411743	446871	-0.27	Unknown
1788	R	6R	409.196	eSNP	TGCAGAGGCCTCAGCACTATTACCGAGATCAGAAGAGCGGTTCAGCAGGAATGCCGAGACCGATCTCGT	4348120	FKKI010538340	1353779	-0.92	3R
1789	R	6R	413.099	DArT		rPt-400608
1790	R	6R	416.057	eSNP	TGCAGCTGCCATCCCCAACACCACCATGTCCGAGCTGCTGCCAGTGACCACACTAGTGCCGAGATCGGA	3606396	FKKI010023185	24982	-0.11	4R
1791	R	6R	421.557	DArT		wPt-0427
1792	R	6R	427.092	eSNP	TGCAGTAGAGCTCGTACGACGATTAAGGATCGCCGAGATCCGAAGAGCGGTTCAGCAGGAATGCCGAGA	4346924	FKKI010041239	62226	-1.3	6R
1793	R	6R	427.522	eSNP	TGCAGCGCCGTGAAGTTCTCCCACAGCCGAGATCGAAAGAGCGGTTCAGCAGGAATGCCGAGACCGATC	4365376	FKKI010043468	64455	-5.5e-05	6R
1794	R	6R	428.799	eSNP	TGCAGAAGTGTTAATCCACAAATGGCAGACCGTGATTCTCCCGAGATCGGAAGAGCGGTTCAGCAGGAA	4219578	FKKI010536631	1352070	-1.9e-12	6R	156.905
1795	R	6R	430.161	eSNP	TGCAGCTGCGATGGACATGCAAGAAGTGTATACGTATATGGTACTGCTAGAACTTATGTGGATGGATCT	4358292	FKKI010001649	2756	-1.99997e-10	6R	156.905
1796	R	6R	432.332	eSNP	TGCAGGTCGAAACTAATTGTTCGCGTGCAACTCTGAACGAGGTGCAGGCTGTTGAGGGTTCCGTTGAAA	4355625	FKKI010008530	9638	-1e-07	6R	157.698
1797	R	6R	434.084	eSNP	TGCAGCAGAAGGACGTCGTCGCGGTCAAGAGGCACTCTGCTTGTGCCAATCACCTCGGAAGCCCTCAGA	3047884	FKKI010241552	263103	-3.4	5R	100.009
1798	R	6R	434.553	eSNP	TGCAGGGGGCAGATGCGGCAGCCCGAGATAGGAAGAGCGGTTCAGCAGGAATGCCGAGACCGATCTCGT	4372035	FKKI010320852	344139	-1.2993	6R
1799	R	6R	435.633	DArT		rPt-401486
1800	R	6R	436.853	eSNP	TGCAGCCACCTGTTCTGATCTGACCAGCCGCGGGTGGCGCGGCTTCGATCCCGAGATCGGAAGAGCGGT	4350672	FKKI010154784	175772	-5e-12	6R
1801	R	6R	438.365	DArT		rPt-401241
1802	R	6R	439.388	eSNP	TGCAGGACAGCGGCATCGTGGAACAACGGGCGATAGTGGACGTGGCTCCGAGATCGGAAGAGCGGTTCA	4341407	FKKI010213062	234058	-1e-06	6R	157.302
1803	R	6R	443.35	eSNP	TGCAGCTTTTCTCATTGATCTTCAGCTTATTAGTACATCAACAGAAAACGAAAAAACCTCCACGCTGCC	3603754	FKKI011489144	2875453	-6e-14	3R
1804	R	6R	450.393	eSNP	TGCAGCTGCCACCAAATCCGCCTATCGTCTTCCTCAATGCAACCCCAAAGCCGAGATCGGAAGAGCGGT	4217041	FKKI010086825	107812	-0.11	1R
1805	R	6R	453.12	eSNP	TGCAGTCTCGATTTCTTTGGCAATGATGGTTGACGGCTGCACACATCAGCCTTTTTTCGGCATGTATGG	4352710	FKKI010464417	517233	-4.6e-06	7R	78.4529
1806	R	6R	453.577	eSNP	TGCAGACTGTACGTGGATATGCTGCGCACCATCGAGCTCCGAGATCGGAAGAGCGGTTCAGCAGGAATG	3621490	FKKI010127110	148097	-0.0007	Unknown
1807	R	6R	454.043	eSNP	TGCAGCCTGGTGTCATGTTCAACCTGGATGGGAGGCGATGCGCGCCGAGATCGGAAGAGCGGTTCAGCA	4202053	FKKI011498983	2885292	-0.38	6R	165.28
1808	R	6R	455.88	eSNP	TGCAGTCGGCACTGCCGCTGGCCCGAGATTGGAAGAGCGGTTCAGCAGGAATGCCGAGACCGATCTCGT	4352286	FKKI010583263	1398704	-1.19	3R
1809	R	6R	458.413	eSNP	TGCAGGTACCTGGACATCGTGAGGCGGCACGGGCTGGAGATCTCGCAGCCCAGATCGGAAGAGCGGTTC	4358144	FKKI010540393	1355832	-2.99999e-09	6R	161.67
1810	R	6R	460.233	eSNP	TGCAGCCCCAGGGGCTCCATCTCGCCGAGATCAGAAGAGCGGTTCAGCAGGAATGCCGAGACCGATCTC	4362717	FKKI010359496	384511	-0.10994	7R
1811	R	6R	462.754	eSNP	TGCAGCTTTTACCTAAGATTTGAACAGATCGGACATCCTTTCCCGCATCCTCTTGATGCATCCGCGCGG	4340600	FKKI010550651	1366090	-6e-22	4R
1812	R	6R	468.284	eSNP	TGCAGACAAAGTGGCTAATTCACATATCCTGTCTTTTTTTCGTAAACCGAGATCGGAAGAGCGGTTCAG	4339569	FKKI010045622	66609	-7.9996e-10	4R
1813	R	6R	476.288	DArT		rPt-505250
1814	R	6R	478.722	DArT		rPt-399933
1815	R	6R	484.718	eSNP	TGCAGTGTTGATCTCCATGACGTACTGATGTGGTCACCCACACCGAGATCGGAAGAGCGGTTCAGCAGG	4362392	FKKI010585888	1401329	-0.0006999	6R
1816	R	6R	486.992	eSNP	TGCAGGTCAGTAGGTGGCGCATGGCGCTCCGAGATCCGAAGAGCGGTTCAGCAGGAATGCCGAGACCGA	4354858	FKKI010234866	255923	-1.19	3R	98.9256
1817	R	6R	489.131	eSNP	TGCAGCTCATGAGCAGAGGAAAAGGCTCGTCATCCTTCATCCATGTTAACCCTTTCATTGAGATTGTTG	4339346	FKKI010071673	92660	-1.99993e-12	Unknown
1818	R	6R	490.065	eSNP	TGCAGACGGCGTGGAAGCGGACGATGTCGGCGGCATGCTGGAGGCGACCGAGATCGGAAGAGCGGTTCA	4367705	FKKI010536408	1351847	-6e-11	6R	156.905
1819	R	6R	493.448	eSNP	TGCAGCCGTGGACGGTGGCGCAAGGCGGCGCCACTCGCCACACATGCTGATTTTCTCAGTGTGTGGGCG	4212169	FKKI010539836	1355275	-1e-07	2R	72.243
1820	R	6R	493.448	DArT		rPt-5060
1821	R	6R	496.481	eSNP	TGCAGGGCGGAGCCGCCGAGATAGGAAGAGCGGTTCAGCAGGAATGCCGAGACCGATCTCGTATGCCGT	4358387	FKKI011159940	2171737	RED	Unknown
1822	R	6R	499.506	eSNP	TGCAGCAGCTATGTGAGTTCAAGATGGTGGCACCGAACCTCCAGACCATTAAGATCAGAGGATGCTGGG	4345019	FKKI010039048	60035	-2e-17	5R
1823	R	6R	500.328	eSNP	TGCAGTACATATATCCATACTAAGTACGTACAGTGCTAATTCACTCTGTACAGAGGCCGAGATCGGAAG	4220182	FKKI010042048	63035	-0.92	1R
1824	R	6R	500.746	eSNP	TGCAGGTACAATGGTCCGACTTGTCCGCATTGGTGTTCACCTTCACGTTGTGCTTCCTTTGCATGTGGC	4340297	FKKI010021753	23333	-4.99e-25	Unknown
1825	R	6R	501.608	eSNP	TGCAGGCCGTGTTCCACTTCCTGCCATGTCGCTGAAGCCCCTCCGAGATCGGAAGAGCGGTTCAGCAGG	3605964	FKKI011491005	2877314	-3.992e-07	7R	69.6962
1826	R	6R	502.999	DArT		rPt-508843
1827	R	6R	507.69	eSNP	TGCAGTATGGTGTCCACCTTTGCACCAACGTCAACAACAATTGCATTTGTGTATGTTGTTTCTTTGTGG	4343262	FKKI010173694	194683	-1e-14	6R
1828	R	6R	511.888	DArT		wPt-6276
1829	R	6R	513.778	DArT		rPt-390495
1830	R	6R	516.298	eSNP	TGCAGCTTCGTTCATCAAGCTGCCACACGATCTCAGGGGATGCCCTAATTTAATGGCCGAGATCGGAAG	4361154	FKKI010007474	8581	-6e-14	4R
1831	R	6R	519.681	eSNP	TGCAGGCAGGCAGATTCATGCATGGAGCCTGTACCGAGACTAGGTCGTTTTGGCTGACGCCGAGATCGG	4340883	FKKI010123717	144704	-1.3	Unknown
1832	R	6R	520.103	eSNP	TGCAGGAGATGCAGTTGCTGCCGAGATCGGAAGAGTGGTTCAGCAGGAATGCCGAGACCGATCTCGTAT	4356047	FKKI010567781	1383220	-0.079	4R
1833	R	6R	523.207	eSNP	TGCAGATCATCACATGTGAGGCCTCAAGGGTCGTTTCAAATATACAAGAAAAACATGAAGATATTGGAA	4214488	FKKI010136063	157050	RED	Unknown
1834	R	6R	524.974	eSNP	TGCAGCGAAGTCAGCGGTAGCAAGGTCATCCATGAGGGGGCAGTCGAATACCCAGTTTGACACTTCCCA	4373406	FKKI010265785	287601	-2e-16	6R
1835	R	6R	528.86	DArT		rPt-505444
1836	R	6R	530.081	DArT		rPt-506099
1837	R	6R	532.024	DArT		tPt-513060
1838	R	6R	536.141	eSNP	TGCAGAGTGGGCCCAGGGGGATAAAAGGTGCGCGCGTCGACGCGGGATCCGAGATCGGAAGAGCGGTTC	4219813	FKKI011528385	2917689	RED	Unknown
1839	R	6R	544.699	eSNP	TGCAGAGGGCGGTGCCAGAGACGAAGAAGAATGACGGTAGCCGAGATCGGAAGAGCGGTTCAGCAGGAA	4346420	FKKI010586810	1402253	-5.96e-05	6R
1840	R	6R	549.72	eSNP	TGCAGCGGCAAGCGGGCGGCCATGGGGAGTCGGCCCAGCGCAGGCTGCGCAGCCGAGATCGGAAGAGCG	4355070	FKKI010651457	1467032	-0.031	Unknown
1841	R	6R	550.146	eSNP	TGCAGTGCATGAGTGGTAGCAAGTCTTCTAAATCTTTTGGAAGAAAATGTCATCAAAGGTTTCGTGGTG	4359089	FKKI010578065	1393505	-0.031	6R	147.271
1842	R	6R	551.897	eSNP	TGCAGCACGTACCTTTATGTCTGAATTTTAGACACTGAAATACACTGAACGGACAACAAGTGCTGAAGC	3623070	FKKI010631771	1447283	-7.95e-10	7R	98.9707
1843	R	6R	552.779	eSNP	TGCAGACTACTGTTGGCCCGTGAAGCTAAGAGAATCGAAAGCCCAATTTCTTTTTTTGCCCGAGATCGG	4214221	FKKI010570052	1385492	-1.3	1R	125.42
1844	R	6R	555.804	eSNP	TGCAGTCGTGATGGTTTTGTAGCGCTGGTGTTGCAAAGTGCTTTGCCGAGATCGGAAGAGCGGTTCAGC	4373237	FKKI011488594	2874903	-0.079	7R
1845	R	6R	558.399	eSNP	TGCAGAAAATCAACCGTGGAGGTCCTCGTGCAGCCGTGGTTCCGAGATCGGAAGAGCGGTTCAGCAGGA	4373483	FKKI010638214	1453746	-1.996e-11	Unknown
1846	R	6R	558.837	DArT		wPt-6816
1847	R	6R	559.231	eSNP	TGCAGCCAGCCACAAGAACCAGATCGGATCAGCCCGAGATTGGAAGAGCGGTTCAGCAGGAATGCCGAG	4344851	FKKI010359839	384854	-0.92	6R
1848	R	6R	561.247	eSNP	TGCAGCCAGCTCCAAAATAATTTGAGAAAGCGAAGCCTCTGCCCCCGAGATCGGAAGAGCGGTTCAGCA	4366684	FKKI010548126	1363565	-0.11	6R	150.465
1849	R	6R	562.463	eSNP	TGCAGGATGTCGTGGTGAGCTTCATGCCGAGATCGGTAGAGCGGTTCAGCAGGAATGCCGAGACCGATC	4371534	FKKI010284123	306369	-0.000195	Unknown
1850	R	6R	563.265	eSNP	TGCAGGTAGAAAAGAGGACAATTGCTGGAAACAGTGAGCCGACAAAGAGAAGTAGCAGAATATTTGCTA	4205378	FKKI011055826	2008837	RED	Unknown
1851	R	6R	564.24	DArT		rPt-508786
1852	R	6R	565.509	eSNP	TGCAGTTCCCATCTCTCTCAACTTCAGTTTTCCACGTTTCCTGCCGTCTTCTACGTTGCTTACGCTGCC	4219906	FKKI010043546	64533	-0.38	6R
1853	R	6R	571.174	eSNP	TGCAGGCGAGACAAAAGTGTGTACCTACAGCCTGAGGAAGAGGCAAAGGTGTCTCCGAGATCGGAAGAG	3605979	FKKI010210291	231287	-9.9998e-14	4R
1854	R	6R	571.679	eSNP	TGCAGCCGAGGAGGGTGTCTTCTACAACACCGAGATCTGAAGAGCGGTTCAGCAGGAATGCCGAGACCG	4352632	FKKI010210291	231287	-0.109995	4R
1855	R	7R	0	eSNP	TGCAGCTTGGTGATGTTCACCGAGATCCGAAGAGCGGTTCAGCAGGAATGCCGAGACCGATCTCGTATG	4342626	FKKI010129495	150482	-1.269	Unknown
1856	R	7R	3.149	DArT		rPt-505307
1857	R	7R	5.023	DArT		rPt-507265
1858	R	7R	6.721	DArT		rPt-400348
1859	R	7R	7.487	DArT		rPt-399325
1860	R	7R	8.305	DArT		rPt-508788
1861	R	7R	10.175	DArT		rPt-389781
1862	R	7R	15.157	DArT		rPt-509288
1863	R	7R	19.026	eSNP	TGCAGCATGATGGATGGTCACGTACTAGCTAATGCTCGGTTTGTTGCAGCAGCTGCCCTCCATTGATGA	3620396	FKKI010002309	3416	-0.0007	7R
1864	R	7R	25.838	SNP	TGCAGGGCCCACGCATAACGTTCACTAGTTTTTGGCTCTATTGAAGTAACATACGATGGAGTGGAATGC	3045143	FKKI010238219	259556	-1e-13	7R	138.739
1865	R	7R	31.616	eSNP	TGCAGCGCGAGTCGGTCAGAGAAAACAAAGCACTCACCATGGCTCACTAGGGTTTTCGCCGAGATCGGA	4366533	FKKI011493114	2879423	-0.10994	7R	138.739
1866	R	7R	34.533	eSNP	TGCAGCAAAAAAATCACTGTCACCAAATCATGTAGTGCCCCGAGATCGGAAGAGCGGTTCAGCAGGAAT	4346528	FKKI010579742	1395183	-0.101	Unknown
1867	R	7R	37.537	eSNP	TGCAGCTTCTGCATCAGCATCTCCATTGCCGAGTTCGGAAGAGCGGTTCAGCAGGAATGCCGAGACCGA	4354731	FKKI010010909	12017	-0.27	1R	134.577
1868	R	7R	39.028	eSNP	TGCAGTTGAAGTAGGCTCCCCTTGGCTTGGAATCAGAGCTCACGTACGGCGACATGAAGTGGTACATGT	4345192	FKKI010039002	59989	-2e-05	7R
1869	R	7R	40.216	eSNP	TGCAGCTCGATCAGCAGCTCTTGTGTGTGATGGAGTCATTACTACTCTGGCTGGCTCTTTCCCGAGATC	4349432	FKKI010011173	12281	-1.3	Unknown
1870	R	7R	41.393	eSNP	TGCAGCAGCGTTCTGGATCGATGGCACCAAGCCCCAGCACACCTATGTTTGCTTCTGCCGAGATCGGAA	4342455	FKKI010548022	1363461	-6e-11	Unknown
1871	R	7R	43.458	eSNP	TGCAGCTATGTGACAAAGCAGAAAAGAAAGAAGAAAGAGAAGAAGAATCAGAGACAAGAGTATGATGCG	4352112	FKKI010146026	167014	-4e-20	7R
1872	R	7R	46.437	eSNP	TGCAGAATCTTATCTTCTCTACATCGACATTAAACTTGACGGCTCATGATGGCCTTTCTGAACCGAGAT	4351227	FKKI010071330	92317	-9e-07	Unknown
1873	R	7R	49.069	eSNP	TGCAGAGGAAGACTTCCTCGGACACCACTCTTGCGCACATGAAGGTGCCAAAAGGAACTATGGTTACGA	4344719	FKKI010219067	240063	-1.95e-23	7R	138.739
1874	R	7R	50.269	eSNP	TGCAGGATCATGATGGTTCAGCAGCATGGGCGCCGTATGCCGCCGAGATCGGAAGAGCGGTTCAGCAGG	4339792	FKKI010570474	1385914	-0.009	7R
1875	R	7R	53.373	eSNP	TGCAGTACTGTTTTAGCTCCTCGCTGCATTTGTATAAGACTTCTAGCTTTTTCAGTGAATCCGAGATCG	4362636	FKKI011485352	2871661	-2.8e-09	7R
1876	R	7R	55.1	eSNP	TGCAGCACAGTCCGCAGCCACCACCAGCCGAGATCAGAAGAGCGGTTCAGCAGGAATGCCGAGACCGAT	4350193	FKKI010548720	1364159	-0.38	7R
1877	R	7R	58.391	eSNP	TGCAGAACATGGGGGGCGGCCGTGGTGCCGTGCCGAGATTGGAAGAGCGGTTCAGCAGGAATGCCGAGA	4360291	FKKI011489662	2875971	-0.379999	7R	110.101
1878	R	7R	62.403	eSNP	TGCAGCCCTCTTCAGCAGCTCAACCATCAGAGAATTACATCTTCGAGACAACAATCTTTCCGAGATCGG	4339630	FKKI011487368	2873677	-1e-07	7R	138.739
1879	R	7R	76.879	eSNP	TGCAGTTTCGCTCTTGGTTTCTCGGAATAATCTCGCCGAGATCGGAAGAGCGGTTCAGCAGGAATGCCG	4344187	FKKI010537249	1352688	-0.38	7R
1880	R	7R	81.349	eSNP	TGCAGCTATTACATTTGATCGGCATCTCCGTTGGCCGAGATCGGAAGAGCGGTTCAGCAGGAATGCCGA	4345582	FKKI010428621	469493	-0.079	Unknown
1881	R	7R	85.251	eSNP	TGCAGAAAAAGAGACGAGCCTTTGAGTGTACTCCGAGATCCGAAGAGCGGTTCAGCAGGAATGCCGAGA	4363289	FKKI010127373	148360	-1.3	6R
1882	R	7R	86.836	eSNP	TGCAGGGAGGCAGCACGTAGTAGCCGTGCTCAGGTGCTAGTCCGTGTGGGTCGTCCGACCACAACCAGC	4350119	FKKI010243749	265300	-2.99999e-22	Unknown
1883	R	7R	88.571	DArT		rPt-506930
1884	R	7R	96.081	DArT		tPt-513959
1885	R	7R	103.187	eSNP	TGCAGAACGGCAGCCACCGCAACGCGCTGTATGCTCCCCTCGTACACGCGTCGATTCTTCAGACGGTCG	4349103	FKKI010122682	143669	4.7	Unknown
1886	R	7R	103.997	DArT		rPt-400851
1887	R	7R	104.791	eSNP	TGCAGTTCGACACCATTGTCCCAACCCTAGTTGAATTGGTTCTTGGGCCGTAGATTCGTAACACCGTGT	3044156	FKKI010207611	228606	RED	7R
1888	R	7R	106.31	eSNP	TGCAGCGCGTTCAAGCGCAAGGAACTGGACGCCTGGTCCAGGCTAACACCACTGCATGGGCTAATCGTA	4339674	FKKI010663489	1479148	RED	Unknown
1889	R	7R	107.378	eSNP	TGCAGGAACCTGCAATATGTTTTCTCACTGGACAACAAGTACCCTCCAGGAATAGCTTCTGGTGCGACA	4215686	FKKI010123994	144981	-2e-11	7R
1890	R	7R	112.005	eSNP	TGCAGCAACTGTACGCGTCCATGAGTCAGATCACAATCAGTGGATGCATATCCCGAGATCGGAAGAGCG	3610908	FKKI010123533	144520	-0.0002	Unknown
1891	R	7R	112.483	eSNP	TGCAGAAGTACCACACATCTTTGCCGTCGGTGCCCAGAGTGGGTTCACGGTCGTGGACGAGATCCTCGG	3619726	FKKI010686487	1507110	-0.92	Unknown
